# Supplementary material for: FBW7 suppresses ovarian cancer development by targeting the N6-methyladenosine binding protein YTHDF2
Source: Mol Cancer. 2021 Mar 3;20:45. doi: 10.1186/s12943-021-01340-8 (PMC7927415; doi:10.1186/s12943-021-01340-8)
Supplement: Supplementary file 16 — Additional file 16: Table S3. The list of differentially identified proteins by the co-IP-mass spectrometry analysis. [file 12943_2021_1340_MOESM16_ESM.xlsx]

## Sheet: 工作表1
Accession	Description			ΣCoverage	Σ# Proteins	Σ# Unique Peptides	Σ# Peptides	Σ# PSMs	ScoreR20180400369_IGG	Coverage R20180400369_IGG	# Peptides R20180400369_IGG	# PSM R20180400369_IGG	Score R20180400369_LBW7	Coverage R20180400369_LBW7	# Peptides R20180400369_LBW7	# PSM R20180400369_LBW7	# AAs	MW [kDa]	calc. pI
P35579	Myosin-9 OS=Homo sapiens GN=MYH9 PE=1 SV=4 - [MYH9_HUMAN]	MYH9 PE=1 SV=4 - [MYH9_HUMAN]	MYH9	54.23	9	91	104	206					6878.92	54.23	104	206	1960	226.392	5.60498
P78527	DNA-dependent protein kinase catalytic subunit OS=Homo sapiens GN=PRKDC PE=1 SV=3 - [PRKDC_HUMAN]	PRKDC PE=1 SV=3 - [PRKDC_HUMAN]	PRKDC	19.48	4	70	70	78					1567.7	19.48	70	78	4128	468.788	7.12256
P35580	Myosin-10 OS=Homo sapiens GN=MYH10 PE=1 SV=3 - [MYH10_HUMAN]	MYH10 PE=1 SV=3 - [MYH10_HUMAN]	MYH10	43.47	10	68	80	113					3857.46	43.47	80	113	1976	228.858	5.5415
P21333	Filamin-A OS=Homo sapiens GN=FLNA PE=1 SV=4 - [FLNA_HUMAN]	FLNA PE=1 SV=4 - [FLNA_HUMAN]	FLNA	32.87	24	59	59	74					1550.15	32.87	59	74	2647	280.564	6.06201
A0A024R5M9	Nuclear mitotic apparatus protein 1, isoform CRA_a OS=Homo sapiens GN=NUMA1 PE=4 SV=1 - [A0A024R5M9_HUMAN]	NUMA1 PE=4 SV=1 - [A0A024R5M9_HUMAN]	NUMA1	20.32	22	34	34	41					712.533	20.32	34	41	2101	236.372	5.79541
Q15149	Plectin OS=Homo sapiens GN=PLEC PE=1 SV=3 - [PLEC_HUMAN]	PLEC PE=1 SV=3 - [PLEC_HUMAN]	PLEC	8.01	8	31	34	34					383.47	8.01	34	34	4684	531.466	5.96045
P53621	Coatomer subunit alpha OS=Homo sapiens GN=COPA PE=1 SV=2 - [COPA_HUMAN]	COPA PE=1 SV=2 - [COPA_HUMAN]	COPA	29.08	1	29	29	34					787.92	29.08	29	34	1224	138.258	7.66455
Q92614	Unconventional myosin-XVIIIa OS=Homo sapiens GN=MYO18A PE=1 SV=3 - [MY18A_HUMAN]	MYO18A PE=1 SV=3 - [MY18A_HUMAN]	MYO18A	16.16	8	28	28	29					488.649	16.16	28	29	2054	232.971	6.30322
Q7Z406	Myosin-14 OS=Homo sapiens GN=MYH14 PE=1 SV=2 - [MYH14_HUMAN]	MYH14 PE=1 SV=2 - [MYH14_HUMAN]	MYH14	28.02	6	27	47	55					1375.35	28.02	47	55	1995	227.732	5.60498
A0A087WUT6	Eukaryotic translation initiation factor 5B OS=Homo sapiens GN=EIF5B PE=1 SV=1 - [A0A087WUT6_HUMAN]	EIF5B PE=1 SV=1 - [A0A087WUT6_HUMAN]	EIF5B	27.62	7	26	26	32					631.432	27.62	26	32	1220	138.597	5.57959
Q53SY7	Uncharacterized protein CAD (Fragment) OS=Homo sapiens GN=CAD PE=3 SV=1 - [Q53SY7_HUMAN]	CAD PE=3 SV=1 - [Q53SY7_HUMAN]	CAD	14.6	14	26	26	26					674.899	14.6	26	26	2151	235.029	6.59521
Q08211	ATP-dependent RNA helicase A OS=Homo sapiens GN=DHX9 PE=1 SV=4 - [DHX9_HUMAN]	DHX9 PE=1 SV=4 - [DHX9_HUMAN]	DHX9	23.78	4	25	25	37					1014.34	23.78	25	37	1270	140.869	6.84424
F5GWX5	Chromodomain-helicase-DNA-binding protein 4 OS=Homo sapiens GN=CHD4 PE=1 SV=1 - [F5GWX5_HUMAN]	CHD4 PE=1 SV=1 - [F5GWX5_HUMAN]	CHD4	16.27	24	25	25	31					588.243	16.27	25	31	1905	216.967	5.80811
Q07065	Cytoskeleton-associated protein 4 OS=Homo sapiens GN=CKAP4 PE=1 SV=2 - [CKAP4_HUMAN]	CKAP4 PE=1 SV=2 - [CKAP4_HUMAN]	CKAP4	42.03	4	24	25	30					681.638	42.03	25	30	602	65.9827	5.92236
B4E0E1	Poly [ADP-ribose] polymerase OS=Homo sapiens PE=2 SV=1 - [B4E0E1_HUMAN]	#VALUE!	#VALUE!	29.41	8	24	24	29					543.601	29.41	24	29	993	111.056	8.86572
Q59GM9	Alpha-1,4 glucan phosphorylase (Fragment) OS=Homo sapiens PE=2 SV=1 - [Q59GM9_HUMAN]	#VALUE!	#VALUE!	32.49	10	21	22	28					661.143	32.49	22	28	865	98.7666	6.96143
Q09666	Neuroblast differentiation-associated protein AHNAK OS=Homo sapiens GN=AHNAK PE=1 SV=2 - [AHNK_HUMAN]	AHNAK PE=1 SV=2 - [AHNK_HUMAN]	AHNAK	13.84	5	21	21	22					405.448	13.84	21	22	5890	628.699	6.15088
A0A0D9SFB3	ATP-dependent RNA helicase DDX3X OS=Homo sapiens GN=DDX3X PE=1 SV=1 - [A0A0D9SFB3_HUMAN]	DDX3X PE=1 SV=1 - [A0A0D9SFB3_HUMAN]	DDX3X	37.03	18	20	21	26					706.508	37.03	21	26	640	70.7961	7.35693
B5BU99	High glucose-regulated protein 8 OS=Homo sapiens GN=YTHDF2 PE=2 SV=1 - [B5BU99_HUMAN]	YTHDF2 PE=2 SV=1 - [B5BU99_HUMAN]	YTHDF2	8.25	16	4	4	4					70.3822	8.25	4	4	570	61.2822	9.1001
Q86UP2	Kinectin OS=Homo sapiens GN=KTN1 PE=1 SV=1 - [KTN1_HUMAN]	KTN1 PE=1 SV=1 - [KTN1_HUMAN]	KTN1	16.29	8	20	20	22					309.766	16.29	20	22	1357	156.179	5.64307
Q9Y5S2	Serine/threonine-protein kinase MRCK beta OS=Homo sapiens GN=CDC42BPB PE=1 SV=2 - [MRCKB_HUMAN]	CDC42BPB PE=1 SV=2 - [MRCKB_HUMAN]	CDC42BPB	14.67	4	20	21	25					582.461	14.67	21	25	1711	194.193	6.3667
Q0QEN7	ATP synthase subunit beta (Fragment) OS=Homo sapiens GN=ATP5B PE=2 SV=1 - [Q0QEN7_HUMAN]	ATP5B PE=2 SV=1 - [Q0QEN7_HUMAN]	ATP5B	58.2	6	19	19	26					686.358	58.2	19	26	445	48.083	5.07178
A8K4Q9	cDNA FLJ77931 OS=Homo sapiens PE=2 SV=1 - [A8K4Q9_HUMAN]	#VALUE!	#VALUE!	21.48	21	19	19	19					422.245	21.48	19	19	917	102.449	7.35693
Q92878	DNA repair protein RAD50 OS=Homo sapiens GN=RAD50 PE=1 SV=1 - [RAD50_HUMAN]	RAD50 PE=1 SV=1 - [RAD50_HUMAN]	RAD50	15.47	11	19	19	19					277.433	15.47	19	19	1312	153.797	6.88818
P49411	Elongation factor Tu, mitochondrial OS=Homo sapiens GN=TUFM PE=1 SV=2 - [EFTU_HUMAN]	TUFM PE=1 SV=2 - [EFTU_HUMAN]	TUFM	46.9	2	18	18	26					623.27	46.9	18	26	452	49.5102	7.60596
B2R8R5	cDNA, FLJ94025, highly similar to Homo sapiens tripartite motif-containing 28 (TRIM28), mRNA OS=Homo sapiens PE=2 SV=1 - [B2R8R5_HUMAN]	#VALUE!	#VALUE!	28.86	5	18	18	21					435.852	28.86	18	21	835	88.5034	5.77002
P11387	DNA topoisomerase 1 OS=Homo sapiens GN=TOP1 PE=1 SV=2 - [TOP1_HUMAN]	TOP1 PE=1 SV=2 - [TOP1_HUMAN]	TOP1	22.75	22	18	18	18					243.624	22.75	18	18	765	90.6689	9.30518
Q7Z3N6	Uncharacterized protein DKFZp686A01173 (Fragment) OS=Homo sapiens GN=DKFZp686A01173 PE=2 SV=1 - [Q7Z3N6_HUMAN]	DKFZp686A01173 PE=2 SV=1 - [Q7Z3N6_HUMAN]	DKFZp686A01173	21.37	8	18	18	20					345.928	21.37	18	20	917	105.736	9.49561
P41252	Isoleucine--tRNA ligase, cytoplasmic OS=Homo sapiens GN=IARS PE=1 SV=2 - [SYIC_HUMAN]	IARS PE=1 SV=2 - [SYIC_HUMAN]	IARS	17.67	12	18	18	23					617.364	17.67	18	23	1262	144.406	6.15088
P11388	DNA topoisomerase 2-alpha OS=Homo sapiens GN=TOP2A PE=1 SV=3 - [TOP2A_HUMAN]	TOP2A PE=1 SV=3 - [TOP2A_HUMAN]	TOP2A	17.57	2	18	25	27					440.788	17.57	25	27	1531	174.276	8.71924
P07814	Bifunctional glutamate/proline--tRNA ligase OS=Homo sapiens GN=EPRS PE=1 SV=5 - [SYEP_HUMAN]	EPRS PE=1 SV=5 - [SYEP_HUMAN]	EPRS	15.34	7	18	18	19					300.618	15.34	18	19	1512	170.483	7.32764
Q9Y5B9	FACT complex subunit SPT16 OS=Homo sapiens GN=SUPT16H PE=1 SV=1 - [SP16H_HUMAN]	SUPT16H PE=1 SV=1 - [SP16H_HUMAN]	SUPT16H	18.53	2	17	17	19					408.947	18.53	17	19	1047	119.838	5.65576
B7Z954	cDNA FLJ61560, highly similar to Tight junction protein ZO-2 OS=Homo sapiens PE=2 SV=1 - [B7Z954_HUMAN]	#VALUE!	#VALUE!	17.33	8	17	17	18					191.689	17.33	17	18	1108	124.801	8.68994
Q03164	Histone-lysine N-methyltransferase 2A OS=Homo sapiens GN=KMT2A PE=1 SV=5 - [KMT2A_HUMAN]	KMT2A PE=1 SV=5 - [KMT2A_HUMAN]	KMT2A	6.12	12	17	17	20					333.547	6.12	17	20	3969	431.497	9.08545
A0A087X2G1	ATP-dependent RNA helicase DDX1 OS=Homo sapiens GN=DDX1 PE=1 SV=1 - [A0A087X2G1_HUMAN]	DDX1 PE=1 SV=1 - [A0A087X2G1_HUMAN]	DDX1	31.71	4	16	16	19					576.668	31.71	16	19	659	73.9284	7.75244
Q92974	Rho guanine nucleotide exchange factor 2 OS=Homo sapiens GN=ARHGEF2 PE=1 SV=4 - [ARHG2_HUMAN]	ARHGEF2 PE=1 SV=4 - [ARHG2_HUMAN]	ARHGEF2	20.08	11	16	16	19					455.768	20.08	16	19	986	111.473	7.26904
Q6QNY5	UDP-N-acetylglucosamine-2-epimerase / N-acetylmannosamine kinase OS=Homo sapiens GN=GNE PE=2 SV=1 - [Q6QNY5_HUMAN]	GNE PE=2 SV=1 - [Q6QNY5_HUMAN]	GNE	29.09	4	15	15	20					617.122	29.09	15	20	722	79.3232	6.85889
Q6WCQ1	Myosin phosphatase Rho-interacting protein OS=Homo sapiens GN=MPRIP PE=1 SV=3 - [MPRIP_HUMAN]	MPRIP PE=1 SV=3 - [MPRIP_HUMAN]	MPRIP	28.1	14	15	19	23					302.584	28.1	19	23	1025	116.461	6.21436
B0AZQ4	Structural maintenance of chromosomes protein OS=Homo sapiens PE=2 SV=1 - [B0AZQ4_HUMAN]	#VALUE!	#VALUE!	15.53	3	15	15	17					339.286	15.53	15	17	1217	141.442	7.18115
I6L9H2	DNA (cytosine-5)-methyltransferase OS=Homo sapiens GN=DNMT1 PE=2 SV=1 - [I6L9H2_HUMAN]	DNMT1 PE=2 SV=1 - [I6L9H2_HUMAN]	DNMT1	13.04	6	15	15	15					275.291	13.04	15	15	1511	170.965	7.82568
G8JLG1	Structural maintenance of chromosomes protein OS=Homo sapiens GN=SMC1A PE=1 SV=2 - [G8JLG1_HUMAN]	SMC1A PE=1 SV=2 - [G8JLG1_HUMAN]	SMC1A	12.88	12	15	15	15					270.734	12.88	15	15	1211	140.772	7.40088
P25705	ATP synthase subunit alpha, mitochondrial OS=Homo sapiens GN=ATP5A1 PE=1 SV=1 - [ATPA_HUMAN]	ATP5A1 PE=1 SV=1 - [ATPA_HUMAN]	ATP5A1	34.9	8	14	14	16					463.769	34.9	14	16	553	59.7136	9.12939
P36578	60S ribosomal protein L4 OS=Homo sapiens GN=RPL4 PE=1 SV=5 - [RL4_HUMAN]	RPL4 PE=1 SV=5 - [RL4_HUMAN]	RPL4	34.19	10	14	14	20					346.661	34.19	14	20	427	47.6674	11.063
Q7Z4V5	Hepatoma-derived growth factor-related protein 2 OS=Homo sapiens GN=HDGFL2 PE=1 SV=1 - [HDGR2_HUMAN]	HDGFL2 PE=1 SV=1 - [HDGR2_HUMAN]	HDGFL2	30.1	9	14	14	17					345.412	30.1	14	17	671	74.2722	7.48877
A0A1X7SBZ2	Probable ATP-dependent RNA helicase DDX17 OS=Homo sapiens GN=DDX17 PE=1 SV=1 - [A0A1X7SBZ2_HUMAN]	DDX17 PE=1 SV=1 - [A0A1X7SBZ2_HUMAN]	DDX17	28.12	7	14	18	19					414.16	28.12	18	19	729	80.2041	8.26514
Q9NR30	Nucleolar RNA helicase 2 OS=Homo sapiens GN=DDX21 PE=1 SV=5 - [DDX21_HUMAN]	DDX21 PE=1 SV=5 - [DDX21_HUMAN]	DDX21	20.31	2	14	14	17					353.392	20.31	14	17	783	87.2904	9.27588
O75533	Splicing factor 3B subunit 1 OS=Homo sapiens GN=SF3B1 PE=1 SV=3 - [SF3B1_HUMAN]	SF3B1 PE=1 SV=3 - [SF3B1_HUMAN]	SF3B1	15.18	7	14	14	16					268.676	15.18	14	16	1304	145.738	7.09326
A0A024R4A5	Trinucleotide repeat containing 15, isoform CRA_a OS=Homo sapiens GN=TNRC15 PE=4 SV=1 - [A0A024R4A5_HUMAN]	TNRC15 PE=4 SV=1 - [A0A024R4A5_HUMAN]	TNRC15	13.48	17	14	14	14					273.181	13.48	14	14	1298	149.85	5.5415
Q00610	Clathrin heavy chain 1 OS=Homo sapiens GN=CLTC PE=1 SV=5 - [CLH1_HUMAN]	CLTC PE=1 SV=5 - [CLH1_HUMAN]	CLTC	11.4	9	14	14	15					344.234	11.4	14	15	1675	191.493	5.69385
O75643	U5 small nuclear ribonucleoprotein 200 kDa helicase OS=Homo sapiens GN=SNRNP200 PE=1 SV=2 - [U520_HUMAN]	SNRNP200 PE=1 SV=2 - [U520_HUMAN]	SNRNP200	7.91	9	14	14	14					171.685	7.91	14	14	2136	244.353	6.06201
A8K525	cDNA FLJ76817, highly similar to Homo sapiens non-POU domain containing, octamer-binding (NONO), mRNA OS=Homo sapiens PE=2 SV=1 - [A8K525_HUMAN]	#VALUE!	#VALUE!	32.91	7	13	15	16					366.742	32.91	15	16	471	54.2534	9.20264
P51114	Fragile X mental retardation syndrome-related protein 1 OS=Homo sapiens GN=FXR1 PE=1 SV=3 - [FXR1_HUMAN]	FXR1 PE=1 SV=3 - [FXR1_HUMAN]	FXR1	27.7	19	13	14	15					467.581	27.7	14	15	621	69.6779	6.15088
Q12797	Aspartyl/asparaginyl beta-hydroxylase OS=Homo sapiens GN=ASPH PE=1 SV=3 - [ASPH_HUMAN]	ASPH PE=1 SV=3 - [ASPH_HUMAN]	ASPH	24.54	14	13	13	14					321.115	24.54	13	14	758	85.8095	5.0083
P02545	Prelamin-A/C OS=Homo sapiens GN=LMNA PE=1 SV=1 - [LMNA_HUMAN]	LMNA PE=1 SV=1 - [LMNA_HUMAN]	LMNA	24.1	10	13	13	15					266.966	24.1	13	15	664	74.0947	7.02002
B3KX72	cDNA FLJ44920 fis, clone BRAMY3011501, highly similar to Heterogeneous nuclear ribonucleoprotein U OS=Homo sapiens PE=2 SV=1 - [B3KX72_HUMAN]	#VALUE!	#VALUE!	20.8	20	13	13	14					257.14	20.8	13	14	750	83.033	8.79248
A0A087X253	AP complex subunit beta OS=Homo sapiens GN=AP2B1 PE=1 SV=1 - [A0A087X253_HUMAN]	AP2B1 PE=1 SV=1 - [A0A087X253_HUMAN]	AP2B1	19.06	20	13	13	13					150.731	19.06	13	13	913	101.268	5.2876
Q9Y2W1	Thyroid hormone receptor-associated protein 3 OS=Homo sapiens GN=THRAP3 PE=1 SV=2 - [TR150_HUMAN]	THRAP3 PE=1 SV=2 - [TR150_HUMAN]	THRAP3	16.02	5	13	13	15					268.135	16.02	13	15	955	108.601	10.1548
B4E266	cDNA FLJ58466, highly similar to Leucyl-tRNA synthetase, cytoplasmic (EC 6.1.1.4) OS=Homo sapiens PE=2 SV=1 - [B4E266_HUMAN]	#VALUE!	#VALUE!	15.4	11	13	13	15					327.244	15.4	13	15	1130	129.105	7.78174
O75165	DnaJ homolog subfamily C member 13 OS=Homo sapiens GN=DNAJC13 PE=1 SV=5 - [DJC13_HUMAN]	DNAJC13 PE=1 SV=5 - [DJC13_HUMAN]	DNAJC13	7.4	3	13	13	13					256.582	7.4	13	13	2243	254.252	6.7417
Q8N3C0	Activating signal cointegrator 1 complex subunit 3 OS=Homo sapiens GN=ASCC3 PE=1 SV=3 - [ASCC3_HUMAN]	ASCC3 PE=1 SV=3 - [ASCC3_HUMAN]	ASCC3	6.45	3	13	13	13					154.468	6.45	13	13	2202	251.301	7.09326
Q9Y3I0	tRNA-splicing ligase RtcB homolog OS=Homo sapiens GN=RTCB PE=1 SV=1 - [RTCB_HUMAN]	RTCB PE=1 SV=1 - [RTCB_HUMAN]	RTCB	32.48	4	12	12	17					445.22	32.48	12	17	505	55.1749	7.2251
P17480	Nucleolar transcription factor 1 OS=Homo sapiens GN=UBTF PE=1 SV=1 - [UBF1_HUMAN]	UBTF PE=1 SV=1 - [UBF1_HUMAN]	UBTF	16.49	10	12	12	14					238.866	16.49	12	14	764	89.3502	5.80811
Q6PKG0	La-related protein 1 OS=Homo sapiens GN=LARP1 PE=1 SV=2 - [LARP1_HUMAN]	LARP1 PE=1 SV=2 - [LARP1_HUMAN]	LARP1	12.04	9	12	12	12					138.124	12.04	12	12	1096	123.434	8.82178
H0YME5	eIF-2-alpha kinase GCN2 (Fragment) OS=Homo sapiens GN=EIF2AK4 PE=1 SV=1 - [H0YME5_HUMAN]	EIF2AK4 PE=1 SV=1 - [H0YME5_HUMAN]	EIF2AK4	9.25	2	12	12	13					174.72	9.25	12	13	1427	161.127	6.53662
Q14204	Cytoplasmic dynein 1 heavy chain 1 OS=Homo sapiens GN=DYNC1H1 PE=1 SV=5 - [DYHC1_HUMAN]	DYNC1H1 PE=1 SV=5 - [DYHC1_HUMAN]	DYNC1H1	2.67	3	12	12	13					141.016	2.67	12	13	4646	532.072	6.40479
D6RG13	40S ribosomal protein S3a (Fragment) OS=Homo sapiens GN=RPS3A PE=1 SV=1 - [D6RG13_HUMAN]	RPS3A PE=1 SV=1 - [D6RG13_HUMAN]	RPS3A	51.12	15	11	11	19					462.61	51.12	11	19	223	25.5914	9.65674
Q15293	Reticulocalbin-1 OS=Homo sapiens GN=RCN1 PE=1 SV=1 - [RCN1_HUMAN]	RCN1 PE=1 SV=1 - [RCN1_HUMAN]	RCN1	45.62	3	11	11	14					172.192	45.62	11	14	331	38.8662	4.99561
B2R4K7	60S ribosomal protein L6 OS=Homo sapiens PE=2 SV=1 - [B2R4K7_HUMAN]	#VALUE!	#VALUE!	39.58	12	11	11	15					404.445	39.58	11	15	288	32.6816	10.6235
P52272	Heterogeneous nuclear ribonucleoprotein M OS=Homo sapiens GN=HNRNPM PE=1 SV=3 - [HNRPM_HUMAN]	HNRNPM PE=1 SV=3 - [HNRPM_HUMAN]	HNRNPM	38.22	15	11	25	31					741.973	38.22	25	31	730	77.4643	8.70459
B4DNG2	cDNA FLJ59357, highly similar to Probable ATP-dependent RNA helicase DDX5 (EC 3.6.1.-) OS=Homo sapiens PE=2 SV=1 - [B4DNG2_HUMAN]	#VALUE!	#VALUE!	28.13	14	11	15	17					388.411	28.13	15	17	544	61.4779	8.85107
Q9BSV4	SFPQ protein (Fragment) OS=Homo sapiens GN=SFPQ PE=2 SV=2 - [Q9BSV4_HUMAN]	SFPQ PE=2 SV=2 - [Q9BSV4_HUMAN]	SFPQ	25.08	6	11	12	13					233.004	25.08	12	13	634	68.5879	8.82178
Q9Y6M1	Insulin-like growth factor 2 mRNA-binding protein 2 OS=Homo sapiens GN=IGF2BP2 PE=1 SV=2 - [IF2B2_HUMAN]	IGF2BP2 PE=1 SV=2 - [IF2B2_HUMAN]	IGF2BP2	24.71	3	11	12	12					334.746	24.71	12	12	599	66.0806	8.45557
F8W7U8	Double-strand break repair protein MRE11 OS=Homo sapiens GN=MRE11 PE=1 SV=1 - [F8W7U8_HUMAN]	MRE11 PE=1 SV=1 - [F8W7U8_HUMAN]	MRE11	20.65	8	11	11	11					150.64	20.65	11	11	707	80.4723	5.89697
Q08945	FACT complex subunit SSRP1 OS=Homo sapiens GN=SSRP1 PE=1 SV=1 - [SSRP1_HUMAN]	SSRP1 PE=1 SV=1 - [SSRP1_HUMAN]	SSRP1	20.45	5	11	11	13					292.994	20.45	11	13	709	81.0244	6.87354
P54886	Delta-1-pyrroline-5-carboxylate synthase OS=Homo sapiens GN=ALDH18A1 PE=1 SV=2 - [P5CS_HUMAN]	ALDH18A1 PE=1 SV=2 - [P5CS_HUMAN]	ALDH18A1	17.61	1	11	11	14					259.897	17.61	11	14	795	87.2475	7.12256
A8K492	cDNA FLJ76789, highly similar to Homo sapiens methionine-tRNA synthetase (MARS), mRNA OS=Homo sapiens PE=2 SV=1 - [A8K492_HUMAN]	#VALUE!	#VALUE!	17.33	9	11	11	14					105.355	17.33	11	14	900	101.08	6.16357
Q02880	DNA topoisomerase 2-beta OS=Homo sapiens GN=TOP2B PE=1 SV=3 - [TOP2B_HUMAN]	TOP2B PE=1 SV=3 - [TOP2B_HUMAN]	TOP2B	13.35	10	11	18	19					419.163	13.35	18	19	1626	183.152	8.00146
Q13435	Splicing factor 3B subunit 2 OS=Homo sapiens GN=SF3B2 PE=1 SV=2 - [SF3B2_HUMAN]	SF3B2 PE=1 SV=2 - [SF3B2_HUMAN]	SF3B2	13.3	8	11	11	12					190.559	13.3	11	12	895	100.165	5.66846
A0A024R4E5	High density lipoprotein binding protein (Vigilin), isoform CRA_a OS=Homo sapiens GN=HDLBP PE=1 SV=1 - [A0A024R4E5_HUMAN]	HDLBP PE=1 SV=1 - [A0A024R4E5_HUMAN]	HDLBP	12.3	26	11	11	11					96.1289	12.3	11	11	1268	141.352	6.87354
B2RMV2	CYTSA protein OS=Homo sapiens GN=CYTSA PE=2 SV=1 - [B2RMV2_HUMAN]	CYTSA PE=2 SV=1 - [B2RMV2_HUMAN]	CYTSA	12	6	11	11	12					129.038	12	11	12	1117	124.499	5.75732
B7Z5S1	cDNA FLJ61699, highly similar to Homo sapiens androgen-induced proliferation inhibitor (APRIN), transcript variant 1, mRNA OS=Homo sapiens PE=2 SV=1 - [B7Z5S1_HUMAN]	#VALUE!	#VALUE!	9.29	3	11	11	12					139.194	9.29	11	12	1302	148.645	8.06006
Q6P2Q9	Pre-mRNA-processing-splicing factor 8 OS=Homo sapiens GN=PRPF8 PE=1 SV=2 - [PRP8_HUMAN]	PRPF8 PE=1 SV=2 - [PRP8_HUMAN]	PRPF8	5.35	7	11	11	12					154.601	5.35	11	12	2335	273.427	8.83643
Q96IR1	RPS4X protein (Fragment) OS=Homo sapiens GN=RPS4X PE=2 SV=2 - [Q96IR1_HUMAN]	RPS4X PE=2 SV=2 - [Q96IR1_HUMAN]	RPS4X	44.03	10	10	10	21					584.249	44.03	10	21	243	27.2427	9.93506
A8K4Z4	60S acidic ribosomal protein P0 OS=Homo sapiens PE=2 SV=1 - [A8K4Z4_HUMAN]	#VALUE!	#VALUE!	40.69	19	10	10	22					422.245	40.69	10	22	317	34.2178	5.97314
Q05CK9	SYNCRIP protein (Fragment) OS=Homo sapiens GN=SYNCRIP PE=2 SV=1 - [Q05CK9_HUMAN]	SYNCRIP PE=2 SV=1 - [Q05CK9_HUMAN]	SYNCRIP	35.76	7	10	13	14					421.853	35.76	13	14	453	50.6189	6.7124
P05198	Eukaryotic translation initiation factor 2 subunit 1 OS=Homo sapiens GN=EIF2S1 PE=1 SV=3 - [IF2A_HUMAN]	EIF2S1 PE=1 SV=3 - [IF2A_HUMAN]	EIF2S1	32.38	3	10	10	11					193.119	32.38	10	11	315	36.0894	5.08447
P50454	Serpin H1 OS=Homo sapiens GN=SERPINH1 PE=1 SV=2 - [SERPH_HUMAN]	SERPINH1 PE=1 SV=2 - [SERPH_HUMAN]	SERPINH1	29.43	15	10	10	14					353.484	29.43	10	14	418	46.4112	8.68994
Q9H6F5	Coiled-coil domain-containing protein 86 OS=Homo sapiens GN=CCDC86 PE=1 SV=1 - [CCD86_HUMAN]	CCDC86 PE=1 SV=1 - [CCD86_HUMAN]	CCDC86	26.67	3	10	10	11					203.642	26.67	10	11	360	40.2113	10.3306
A8K622	cDNA FLJ75871, highly similar to Homo sapiens staufen, RNA binding protein (STAU), transcript variant T3, mRNA OS=Homo sapiens PE=2 SV=1 - [A8K622_HUMAN]	#VALUE!	#VALUE!	23.92	10	10	12	14					323.452	23.92	12	14	577	63.1528	9.43701
A8K590	cDNA FLJ77456, highly similar to Homo sapiens interleukin enhancer binding factor 3, 90kDa (ILF3), transcript variant 2, mRNA OS=Homo sapiens PE=2 SV=1 - [A8K590_HUMAN]	#VALUE!	#VALUE!	16.24	19	10	10	10					167.65	16.24	10	10	702	76.0027	7.75244
A8K521	DNA helicase OS=Homo sapiens PE=2 SV=1 - [A8K521_HUMAN]	#VALUE!	#VALUE!	15.67	10	10	10	10					139.34	15.67	10	10	734	82.2172	8.36768
A8K3A8	cDNA FLJ75085, highly similar to Homo sapiens glutaminyl-tRNA synthetase (QARS), mRNA OS=Homo sapiens PE=2 SV=1 - [A8K3A8_HUMAN]	#VALUE!	#VALUE!	15.35	27	10	10	13					203.596	15.35	10	13	775	87.7529	7.15186
P16615	Sarcoplasmic/endoplasmic reticulum calcium ATPase 2 OS=Homo sapiens GN=ATP2A2 PE=1 SV=1 - [AT2A2_HUMAN]	ATP2A2 PE=1 SV=1 - [AT2A2_HUMAN]	ATP2A2	13.24	12	10	10	10					143.758	13.24	10	10	1042	114.683	5.33838
Q12965	Unconventional myosin-Ie OS=Homo sapiens GN=MYO1E PE=1 SV=2 - [MYO1E_HUMAN]	MYO1E PE=1 SV=2 - [MYO1E_HUMAN]	MYO1E	10.74	13	10	10	10					174.231	10.74	10	10	1108	126.982	8.92432
P19105	Myosin regulatory light chain 12A OS=Homo sapiens GN=MYL12A PE=1 SV=2 - [ML12A_HUMAN]	MYL12A PE=1 SV=2 - [ML12A_HUMAN]	MYL12A	62.57	9	9	9	23					869.078	62.57	9	23	171	19.7815	4.80518
P63104	14-3-3 protein zeta/delta OS=Homo sapiens GN=YWHAZ PE=1 SV=1 - [1433Z_HUMAN]	YWHAZ PE=1 SV=1 - [1433Z_HUMAN]	YWHAZ	56.33	16	9	13	14					400.848	56.33	13	14	245	27.7277	4.79248
Q5RLJ0	CLE OS=Homo sapiens PE=2 SV=1 - [Q5RLJ0_HUMAN]	#VALUE!	#VALUE!	43.44	4	9	9	12					379.728	43.44	9	12	244	27.9516	6.44287
P18124	60S ribosomal protein L7 OS=Homo sapiens GN=RPL7 PE=1 SV=1 - [RL7_HUMAN]	RPL7 PE=1 SV=1 - [RL7_HUMAN]	RPL7	34.27	6	9	9	13					265.205	34.27	9	13	248	29.2072	10.6528
J3KT12	Eukaryotic initiation factor 4A-I OS=Homo sapiens GN=EIF4A1 PE=1 SV=1 - [J3KT12_HUMAN]	EIF4A1 PE=1 SV=1 - [J3KT12_HUMAN]	EIF4A1	32.55	26	9	9	11					297.214	32.55	9	11	341	38.8368	5.65576
A0A0C4DFS8	Nicotinamide phosphoribosyltransferase OS=Homo sapiens GN=NAMPT PE=1 SV=1 - [A0A0C4DFS8_HUMAN]	NAMPT PE=1 SV=1 - [A0A0C4DFS8_HUMAN]	NAMPT	29.89	3	9	9	11					120.367	29.89	9	11	368	41.8385	6.46826
O60884	DnaJ homolog subfamily A member 2 OS=Homo sapiens GN=DNAJA2 PE=1 SV=1 - [DNJA2_HUMAN]	DNAJA2 PE=1 SV=1 - [DNJA2_HUMAN]	DNAJA2	27.18	5	9	9	12					193.689	27.18	9	12	412	45.7166	6.48096
B4DUQ1	cDNA FLJ54552, highly similar to Heterogeneous nuclear ribonucleoprotein K OS=Homo sapiens PE=2 SV=1 - [B4DUQ1_HUMAN]	#VALUE!	#VALUE!	25.28	9	9	9	11					298.006	25.28	9	11	439	48.4802	5.92236
B5BUB1	RuvB-like helicase (Fragment) OS=Homo sapiens GN=RUVBL1 PE=2 SV=1 - [B5BUB1_HUMAN]	RUVBL1 PE=2 SV=1 - [B5BUB1_HUMAN]	RUVBL1	23.9	7	9	9	10					155.111	23.9	9	10	456	50.1843	6.41748
P11142	Heat shock cognate 71 kDa protein OS=Homo sapiens GN=HSPA8 PE=1 SV=1 - [HSP7C_HUMAN]	HSPA8 PE=1 SV=1 - [HSP7C_HUMAN]	HSPA8	22.14	27	9	11	13					282.75	22.14	11	13	646	70.8542	5.51611
A0A024R2Z6	Guanine nucleotide binding protein-like 3 (Nucleolar), isoform CRA_b OS=Homo sapiens GN=GNL3 PE=4 SV=1 - [A0A024R2Z6_HUMAN]	GNL3 PE=4 SV=1 - [A0A024R2Z6_HUMAN]	GNL3	19.18	2	9	9	10					210.292	19.18	9	10	537	60.5345	8.79248
P54136	Arginine--tRNA ligase, cytoplasmic OS=Homo sapiens GN=RARS PE=1 SV=2 - [SYRC_HUMAN]	RARS PE=1 SV=2 - [SYRC_HUMAN]	RARS	16.21	3	9	9	9					135.722	16.21	9	9	660	75.3309	6.68311
P42224	Signal transducer and activator of transcription 1-alpha/beta OS=Homo sapiens GN=STAT1 PE=1 SV=2 - [STAT1_HUMAN]	STAT1 PE=1 SV=2 - [STAT1_HUMAN]	STAT1	13.07	7	9	9	10					164.766	13.07	9	10	750	87.2795	6.04932
A0A024R1X8	Junction plakoglobin, isoform CRA_a OS=Homo sapiens GN=JUP PE=4 SV=1 - [A0A024R1X8_HUMAN]	JUP PE=4 SV=1 - [A0A024R1X8_HUMAN]	JUP	13.02	13	9	9	10					210.73	13.02	9	10	745	81.6748	6.13818
O60231	Putative pre-mRNA-splicing factor ATP-dependent RNA helicase DHX16 OS=Homo sapiens GN=DHX16 PE=1 SV=2 - [DHX16_HUMAN]	DHX16 PE=1 SV=2 - [DHX16_HUMAN]	DHX16	12.2	18	9	10	11					179.18	12.2	10	11	1041	119.189	6.80029
A0A024R592	Glucosidase, alpha neutral AB, isoform CRA_b OS=Homo sapiens GN=GANAB PE=3 SV=1 - [A0A024R592_HUMAN]	GANAB PE=3 SV=1 - [A0A024R592_HUMAN]	GANAB	12.04	9	9	9	9					123.277	12.04	9	9	847	96.1289	5.8335
A8K984	Structural maintenance of chromosomes protein OS=Homo sapiens PE=2 SV=1 - [A8K984_HUMAN]	#VALUE!	#VALUE!	9.44	16	9	9	10					134.726	9.44	9	10	1197	135.512	8.42627
Q15393	Splicing factor 3B subunit 3 OS=Homo sapiens GN=SF3B3 PE=1 SV=4 - [SF3B3_HUMAN]	SF3B3 PE=1 SV=4 - [SF3B3_HUMAN]	SF3B3	8.05	7	9	9	9					101.937	8.05	9	9	1217	135.492	5.26221
Q8IY17	Neuropathy target esterase OS=Homo sapiens GN=PNPLA6 PE=1 SV=2 - [PLPL6_HUMAN]	PNPLA6 PE=1 SV=2 - [PLPL6_HUMAN]	PNPLA6	8.05	7	9	9	9					122.469	8.05	9	9	1366	149.9	7.81104
Q5SW79	Centrosomal protein of 170 kDa OS=Homo sapiens GN=CEP170 PE=1 SV=1 - [CE170_HUMAN]	CEP170 PE=1 SV=1 - [CE170_HUMAN]	CEP170	7.51	18	9	9	9					221.585	7.51	9	9	1584	175.187	7.10791
P52701	DNA mismatch repair protein Msh6 OS=Homo sapiens GN=MSH6 PE=1 SV=2 - [MSH6_HUMAN]	MSH6 PE=1 SV=2 - [MSH6_HUMAN]	MSH6	6.99	10	9	9	9					107.61	6.99	9	9	1360	152.689	6.90283
A0A0A0MTR7	E3 ubiquitin-protein ligase RNF213 OS=Homo sapiens GN=RNF213 PE=1 SV=1 - [A0A0A0MTR7_HUMAN]	RNF213 PE=1 SV=1 - [A0A0A0MTR7_HUMAN]	RNF213	2.02	4	9	9	10					96.7376	2.02	9	10	5207	591.031	6.48096
P39019	40S ribosomal protein S19 OS=Homo sapiens GN=RPS19 PE=1 SV=2 - [RS19_HUMAN]	RPS19 PE=1 SV=2 - [RS19_HUMAN]	RPS19	51.03	7	8	8	8					201.296	51.03	8	8	145	16.0505	10.3159
P62750	60S ribosomal protein L23a OS=Homo sapiens GN=RPL23A PE=1 SV=1 - [RL23A_HUMAN]	RPL23A PE=1 SV=1 - [RL23A_HUMAN]	RPL23A	46.15	9	8	8	13					209.002	46.15	8	13	156	17.6841	10.4478
Q5JR95	40S ribosomal protein S8 OS=Homo sapiens GN=RPS8 PE=1 SV=1 - [Q5JR95_HUMAN]	RPS8 PE=1 SV=1 - [Q5JR95_HUMAN]	RPS8	43.09	3	8	8	13					414.807	43.09	8	13	188	21.866	10.3599
M0QYS1	60S ribosomal protein L13a (Fragment) OS=Homo sapiens GN=RPL13A PE=1 SV=2 - [M0QYS1_HUMAN]	RPL13A PE=1 SV=2 - [M0QYS1_HUMAN]	RPL13A	35.71	11	8	8	13					145.257	35.71	8	13	210	24.1996	10.8579
B5BU01	Eukaryotic translation initiation factor 2 beta OS=Homo sapiens GN=EIF2S2 PE=2 SV=1 - [B5BU01_HUMAN]	EIF2S2 PE=2 SV=1 - [B5BU01_HUMAN]	EIF2S2	29.43	4	8	8	9					337.898	29.43	8	9	333	38.3064	5.93506
P38159	RNA-binding motif protein, X chromosome OS=Homo sapiens GN=RBMX PE=1 SV=3 - [RBMX_HUMAN]	RBMX PE=1 SV=3 - [RBMX_HUMAN]	RBMX	21.99	14	8	8	9					158.139	21.99	8	9	391	42.3063	10.0522
A0A1U9X7W4	HSPA1A OS=Homo sapiens PE=3 SV=1 - [A0A1U9X7W4_HUMAN]	#VALUE!	#VALUE!	21.37	30	8	10	12					373.439	21.37	10	12	641	69.995	5.65576
B2RE46	cDNA, FLJ96923, highly similar to Homo sapiens ribophorin II (RPN2), mRNA OS=Homo sapiens PE=2 SV=1 - [B2RE46_HUMAN]	#VALUE!	#VALUE!	19.81	8	8	8	9					155.515	19.81	8	9	631	69.2911	5.78271
Q9NZN4	EH domain-containing protein 2 OS=Homo sapiens GN=EHD2 PE=1 SV=2 - [EHD2_HUMAN]	EHD2 PE=1 SV=2 - [EHD2_HUMAN]	EHD2	19.34	7	8	9	9					210.908	19.34	9	9	543	61.1227	6.45557
O00567	Nucleolar protein 56 OS=Homo sapiens GN=NOP56 PE=1 SV=4 - [NOP56_HUMAN]	NOP56 PE=1 SV=4 - [NOP56_HUMAN]	NOP56	18.18	7	8	8	9					171.446	18.18	8	9	594	66.0087	9.18799
B4E304	cDNA FLJ53962, highly similar to AP-2 complex subunit mu-1 OS=Homo sapiens PE=2 SV=1 - [B4E304_HUMAN]	#VALUE!	#VALUE!	17.86	15	8	8	8					97.2576	17.86	8	8	420	47.786	9.42236
B7ZKK7	eIF2AK2 protein OS=Homo sapiens GN=EIF2AK2 PE=2 SV=1 - [B7ZKK7_HUMAN]	EIF2AK2 PE=2 SV=1 - [B7ZKK7_HUMAN]	EIF2AK2	16.48	7	8	8	8					168.064	16.48	8	8	546	61.4723	8.29443
Q9Y3Z3	Deoxynucleoside triphosphate triphosphohydrolase SAMHD1 OS=Homo sapiens GN=SAMHD1 PE=1 SV=2 - [SAMH1_HUMAN]	SAMHD1 PE=1 SV=2 - [SAMH1_HUMAN]	SAMHD1	15.65	2	8	8	8					260.865	15.65	8	8	626	72.1548	7.13721
D6REM6	Matrin-3 OS=Homo sapiens GN=MATR3 PE=1 SV=1 - [D6REM6_HUMAN]	MATR3 PE=1 SV=1 - [D6REM6_HUMAN]	MATR3	13.48	17	8	8	9					182.282	13.48	8	9	794	88.3045	5.75732
P06737	Glycogen phosphorylase, liver form OS=Homo sapiens GN=PYGL PE=1 SV=4 - [PYGL_HUMAN]	PYGL PE=1 SV=4 - [PYGL_HUMAN]	PYGL	11.92	4	8	9	10					252.496	11.92	9	10	847	97.087	7.1665
B2R7C5	DNA helicase OS=Homo sapiens PE=2 SV=1 - [B2R7C5_HUMAN]	#VALUE!	#VALUE!	11.26	9	8	8	8					104.292	11.26	8	8	808	90.952	5.77002
Q5CAQ5	Tumor rejection antigen (Gp96) 1 OS=Homo sapiens GN=TRA1 PE=2 SV=1 - [Q5CAQ5_HUMAN]	TRA1 PE=2 SV=1 - [Q5CAQ5_HUMAN]	TRA1	11.22	12	8	8	8					161.184	11.22	8	8	802	92.2823	4.85596
Q9NZB2	Constitutive coactivator of PPAR-gamma-like protein 1 OS=Homo sapiens GN=FAM120A PE=1 SV=2 - [F120A_HUMAN]	FAM120A PE=1 SV=2 - [F120A_HUMAN]	FAM120A	10.82	4	8	8	8					175.287	10.82	8	8	1118	121.811	8.88037
B4DZB1	cDNA FLJ59645, highly similar to 116 kDa U5 small nuclear ribonucleoprotein component OS=Homo sapiens PE=2 SV=1 - [B4DZB1_HUMAN]	#VALUE!	#VALUE!	9.64	16	8	8	9					127.669	9.64	8	9	923	103.756	5.37646
Q6NX51	Exocyst complex component 4 OS=Homo sapiens GN=EXOC4 PE=2 SV=1 - [Q6NX51_HUMAN]	EXOC4 PE=2 SV=1 - [Q6NX51_HUMAN]	EXOC4	9.03	8	8	8	8					52.9417	9.03	8	8	974	110.429	6.49365
Q13751	Laminin subunit beta-3 OS=Homo sapiens GN=LAMB3 PE=1 SV=1 - [LAMB3_HUMAN]	LAMB3 PE=1 SV=1 - [LAMB3_HUMAN]	LAMB3	8.36	4	8	8	8					143.85	8.36	8	8	1172	129.489	7.21045
H7BXY3	Putative ATP-dependent RNA helicase DHX30 OS=Homo sapiens GN=DHX30 PE=1 SV=1 - [H7BXY3_HUMAN]	DHX30 PE=1 SV=1 - [H7BXY3_HUMAN]	DHX30	7.8	2	8	8	8					132.55	7.8	8	8	1166	130.469	8.55811
P30050	60S ribosomal protein L12 OS=Homo sapiens GN=RPL12 PE=1 SV=1 - [RL12_HUMAN]	RPL12 PE=1 SV=1 - [RL12_HUMAN]	RPL12	59.39	4	7	7	14					343.175	59.39	7	14	165	17.8075	9.42236
D6RAN4	60S ribosomal protein L9 (Fragment) OS=Homo sapiens GN=RPL9 PE=1 SV=8 - [D6RAN4_HUMAN]	RPL9 PE=1 SV=8 - [D6RAN4_HUMAN]	RPL9	57.46	8	7	7	13					392.809	57.46	7	13	181	20.7623	10.1987
C9JXB8	60S ribosomal protein L24 OS=Homo sapiens GN=RPL24 PE=1 SV=1 - [C9JXB8_HUMAN]	RPL24 PE=1 SV=1 - [C9JXB8_HUMAN]	RPL24	47.11	3	7	7	7					184.474	47.11	7	7	121	14.3598	11.312
P63244	Receptor of activated protein C kinase 1 OS=Homo sapiens GN=RACK1 PE=1 SV=3 - [RACK1_HUMAN]	RACK1 PE=1 SV=3 - [RACK1_HUMAN]	RACK1	27.44	24	7	7	8					165.258	27.44	7	8	317	35.0546	7.69385
B4DPZ5	cDNA FLJ53495, highly similar to Polymerase I and transcript release factor OS=Homo sapiens PE=2 SV=1 - [B4DPZ5_HUMAN]	#VALUE!	#VALUE!	25.34	4	7	7	9					396.925	25.34	7	9	363	40.4591	5.24951
Q59GX9	Ribosomal protein L5 variant (Fragment) OS=Homo sapiens PE=2 SV=1 - [Q59GX9_HUMAN]	#VALUE!	#VALUE!	22.11	4	7	7	9					218.126	22.11	7	9	303	35.1812	9.84717
A0A024R023	HCG36730, isoform CRA_a OS=Homo sapiens GN=hCG_36730 PE=4 SV=1 - [A0A024R023_HUMAN]	hCG_36730 PE=4 SV=1 - [A0A024R023_HUMAN]	hCG_36730	21.43	3	7	7	8					251.635	21.43	7	8	476	52.7719	6.12549
P06733	Alpha-enolase OS=Homo sapiens GN=ENO1 PE=1 SV=2 - [ENOA_HUMAN]	ENO1 PE=1 SV=2 - [ENOA_HUMAN]	ENO1	20.28	17	7	7	8					144.126	20.28	7	8	434	47.1393	7.38623
P41091	Eukaryotic translation initiation factor 2 subunit 3 OS=Homo sapiens GN=EIF2S3 PE=1 SV=3 - [IF2G_HUMAN]	EIF2S3 PE=1 SV=3 - [IF2G_HUMAN]	EIF2S3	18.22	4	7	7	9					156.843	18.22	7	9	472	51.0772	8.39697
B4DDX2	cDNA FLJ54590, highly similar to KH domain-containing, RNA-binding, signaltransduction-associated protein 1 OS=Homo sapiens PE=2 SV=1 - [B4DDX2_HUMAN]	#VALUE!	#VALUE!	18.2	6	7	7	13					251.326	18.2	7	13	423	46.4303	8.80713
A8K132	cDNA FLJ75476, highly similar to Homo sapiens glutaminase (GLS), mRNA OS=Homo sapiens PE=2 SV=1 - [A8K132_HUMAN]	#VALUE!	#VALUE!	17.79	13	7	10	10					256.588	17.79	10	10	669	73.4619	7.76709
R9WQY1	Fragile X mental retardation 1 OS=Homo sapiens GN=FMR1 PE=2 SV=1 - [R9WQY1_HUMAN]	FMR1 PE=2 SV=1 - [R9WQY1_HUMAN]	FMR1	17.67	22	7	8	8					201.436	17.67	8	8	566	63.9424	8.39697
Q7L0Y3	tRNA methyltransferase 10 homolog C OS=Homo sapiens GN=TRMT10C PE=1 SV=2 - [TM10C_HUMAN]	TRMT10C PE=1 SV=2 - [TM10C_HUMAN]	TRMT10C	17.62	2	7	7	7					78.9137	17.62	7	7	403	47.3166	9.36377
O00425	Insulin-like growth factor 2 mRNA-binding protein 3 OS=Homo sapiens GN=IGF2BP3 PE=1 SV=2 - [IF2B3_HUMAN]	IGF2BP3 PE=1 SV=2 - [IF2B3_HUMAN]	IGF2BP3	17.1	1	7	8	9					227.806	17.1	8	9	579	63.6656	8.86572
A0A0A8K8C0	Up-regulated in lung cancer 2 OS=Homo sapiens GN=URLC2 PE=2 SV=1 - [A0A0A8K8C0_HUMAN]	URLC2 PE=2 SV=1 - [A0A0A8K8C0_HUMAN]	URLC2	15.44	2	7	7	8					83.0111	15.44	7	8	641	71.0414	6.45557
Q5SSJ5	Heterochromatin protein 1-binding protein 3 OS=Homo sapiens GN=HP1BP3 PE=1 SV=1 - [HP1B3_HUMAN]	HP1BP3 PE=1 SV=1 - [HP1B3_HUMAN]	HP1BP3	13.2	7	7	7	8					119.147	13.2	7	8	553	61.1693	9.67139
O95831	Apoptosis-inducing factor 1, mitochondrial OS=Homo sapiens GN=AIFM1 PE=1 SV=1 - [AIFM1_HUMAN]	AIFM1 PE=1 SV=1 - [AIFM1_HUMAN]	AIFM1	12.89	5	7	7	7					158.73	12.89	7	7	613	66.8589	8.95361
Q01813	ATP-dependent 6-phosphofructokinase, platelet type OS=Homo sapiens GN=PFKP PE=1 SV=2 - [PFKAP_HUMAN]	PFKP PE=1 SV=2 - [PFKAP_HUMAN]	PFKP	12.88	12	7	9	9					181.498	12.88	9	9	784	85.5415	7.54736
G8JLD5	Dynamin-1-like protein OS=Homo sapiens GN=DNM1L PE=1 SV=1 - [G8JLD5_HUMAN]	DNM1L PE=1 SV=1 - [G8JLD5_HUMAN]	DNM1L	12.22	11	7	7	8					138.582	12.22	7	8	712	79.572	7.07861
B2RBA6	DNA helicase OS=Homo sapiens PE=2 SV=1 - [B2RBA6_HUMAN]	#VALUE!	#VALUE!	11.68	8	7	7	7					120.787	11.68	7	7	719	81.2286	6.45557
Q9Y446	Plakophilin-3 OS=Homo sapiens GN=PKP3 PE=1 SV=1 - [PKP3_HUMAN]	PKP3 PE=1 SV=1 - [PKP3_HUMAN]	PKP3	11.67	6	7	7	7					110.1	11.67	7	7	797	87.029	9.31982
B4E0S6	cDNA FLJ55635, highly similar to pre-mRNA-splicing factorATP-dependent RNA helicase DHX15 (EC 3.6.1.-) OS=Homo sapiens PE=2 SV=1 - [B4E0S6_HUMAN]	#VALUE!	#VALUE!	10.59	9	7	8	10					134.597	10.59	8	10	784	89.4906	7.45947
E9PCT1	Serine/arginine repetitive matrix protein 1 OS=Homo sapiens GN=SRRM1 PE=1 SV=3 - [E9PCT1_HUMAN]	SRRM1 PE=1 SV=3 - [E9PCT1_HUMAN]	SRRM1	10.49	7	7	7	8					93.608	10.49	7	8	820	93.3802	11.9272
Q2L6I2	ABC50 protein OS=Homo sapiens GN=ABCF1 PE=4 SV=1 - [Q2L6I2_HUMAN]	ABCF1 PE=4 SV=1 - [Q2L6I2_HUMAN]	ABCF1	10.16	9	7	7	7					93.6821	10.16	7	7	807	91.6235	7.6792
P49588	Alanine--tRNA ligase, cytoplasmic OS=Homo sapiens GN=AARS PE=1 SV=2 - [SYAC_HUMAN]	AARS PE=1 SV=2 - [SYAC_HUMAN]	AARS	8.99	2	7	7	7					158.817	8.99	7	7	968	106.743	5.52881
B4E3I9	Elongator complex protein 1 OS=Homo sapiens PE=2 SV=1 - [B4E3I9_HUMAN]	#VALUE!	#VALUE!	8.87	11	7	7	7					78.0945	8.87	7	7	1218	138.021	6.20166
Q9NVU3	cDNA FLJ10506 fis, clone NT2RP2000510 OS=Homo sapiens PE=2 SV=1 - [Q9NVU3_HUMAN]	#VALUE!	#VALUE!	8.8	8	7	7	7					134.319	8.8	7	7	864	96.3162	6.65381
B3KY11	cDNA FLJ46571 fis, clone THYMU3041428, highly similar to Probable ATP-dependent RNA helicase DDX23 (EC 3.6.1.-) OS=Homo sapiens PE=2 SV=1 - [B3KY11_HUMAN]	#VALUE!	#VALUE!	8.63	4	7	7	7					108.375	8.63	7	7	800	93.1767	9.49561
P53618	Coatomer subunit beta OS=Homo sapiens GN=COPB1 PE=1 SV=3 - [COPB_HUMAN]	COPB1 PE=1 SV=3 - [COPB_HUMAN]	COPB1	8.6	2	7	7	8					159.621	8.6	7	8	953	107.074	6.04932
B4DYY5	cDNA FLJ55671, highly similar to Ubiquitin-associated protein 2-like OS=Homo sapiens PE=2 SV=1 - [B4DYY5_HUMAN]	#VALUE!	#VALUE!	8.53	9	7	7	8					130.441	8.53	7	8	1078	113.491	6.68311
B2RBM8	cDNA, FLJ95596, highly similar to Homo sapiens activity-dependent neuroprotector (ADNP), mRNA OS=Homo sapiens PE=2 SV=1 - [B2RBM8_HUMAN]	#VALUE!	#VALUE!	7.89	4	7	7	8					106.639	7.89	7	8	1102	123.538	7.41553
Q8TCJ2	Dolichyl-diphosphooligosaccharide--protein glycosyltransferase subunit STT3B OS=Homo sapiens GN=STT3B PE=1 SV=1 - [STT3B_HUMAN]	STT3B PE=1 SV=1 - [STT3B_HUMAN]	STT3B	7.87	1	7	7	9					154.89	7.87	7	9	826	93.6137	8.90967
B7Z3E5	cDNA FLJ53573, highly similar to Myosin Ic OS=Homo sapiens PE=2 SV=1 - [B7Z3E5_HUMAN]	#VALUE!	#VALUE!	7.8	7	7	7	8					88.15	7.8	7	8	1039	118.982	9.40771
B4DET0	cDNA FLJ55900, highly similar to Pre-mRNA-splicing factor ATP-dependent RNA helicase PRP16 (EC 3.6.1.-) OS=Homo sapiens PE=2 SV=1 - [B4DET0_HUMAN]	#VALUE!	#VALUE!	7.05	8	7	7	7					82.0221	7.05	7	7	1220	139.594	6.58057
Q59G16	SWI/SNF-related matrix-associated actin-dependent regulator of chromatin c2 isoform b variant (Fragment) OS=Homo sapiens PE=2 SV=1 - [Q59G16_HUMAN]	#VALUE!	#VALUE!	6.75	10	7	7	7					93.7085	6.75	7	7	1156	127.298	5.52881
A0A024DAK3	RNA-specific adenosine deaminase OS=Homo sapiens PE=2 SV=1 - [A0A024DAK3_HUMAN]	#VALUE!	#VALUE!	6.2	6	7	7	7					151.879	6.2	7	7	1226	135.913	8.55811
P04626	Receptor tyrosine-protein kinase erbB-2 OS=Homo sapiens GN=ERBB2 PE=1 SV=1 - [ERBB2_HUMAN]	ERBB2 PE=1 SV=1 - [ERBB2_HUMAN]	ERBB2	6.14	31	7	7	8					74.0204	6.14	7	8	1255	137.821	5.90967
Q6IQ23	Pleckstrin homology domain-containing family A member 7 OS=Homo sapiens GN=PLEKHA7 PE=1 SV=2 - [PKHA7_HUMAN]	PLEKHA7 PE=1 SV=2 - [PKHA7_HUMAN]	PLEKHA7	6.07	6	7	7	8					115.897	6.07	7	8	1121	127.056	9.34912
P05387	60S acidic ribosomal protein P2 OS=Homo sapiens GN=RPLP2 PE=1 SV=1 - [RLA2_HUMAN]	RPLP2 PE=1 SV=1 - [RLA2_HUMAN]	RPLP2	76.52	2	6	6	14					421.917	76.52	6	14	115	11.6578	4.53857
P47929	Galectin-7 OS=Homo sapiens GN=LGALS7 PE=1 SV=2 - [LEG7_HUMAN]	LGALS7 PE=1 SV=2 - [LEG7_HUMAN]	LGALS7	59.56	1	6	6	9					279.359	59.56	6	9	136	15.0658	7.62061
Q9BTQ7	Similar to ribosomal protein L23 (Fragment) OS=Homo sapiens PE=2 SV=1 - [Q9BTQ7_HUMAN]	#VALUE!	#VALUE!	58.96	7	6	6	13					281.87	58.96	6	13	134	14.1407	10.2573
P62244	40S ribosomal protein S15a OS=Homo sapiens GN=RPS15A PE=1 SV=2 - [RS15A_HUMAN]	RPS15A PE=1 SV=2 - [RS15A_HUMAN]	RPS15A	50	8	6	6	12					228.668	50	6	12	130	14.83	10.1255
M0R3D6	60S ribosomal protein L18a (Fragment) OS=Homo sapiens GN=RPL18A PE=1 SV=1 - [M0R3D6_HUMAN]	RPL18A PE=1 SV=1 - [M0R3D6_HUMAN]	RPL18A	43.97	12	6	6	7					141.753	43.97	6	7	141	16.7038	10.77
E5RIT6	60S ribosomal protein L26-like 1 (Fragment) OS=Homo sapiens GN=RPL26L1 PE=1 SV=1 - [E5RIT6_HUMAN]	RPL26L1 PE=1 SV=1 - [E5RIT6_HUMAN]	RPL26L1	43.75	13	6	6	8					155.004	43.75	6	8	128	15.1975	11.0923
M0R210	40S ribosomal protein S16 OS=Homo sapiens GN=RPS16 PE=1 SV=1 - [M0R210_HUMAN]	RPS16 PE=1 SV=1 - [M0R210_HUMAN]	RPS16	43.41	7	6	6	7					135.765	43.41	6	7	129	14.41	10.228
H0YAL7	Eukaryotic translation elongation factor 1 epsilon-1 (Fragment) OS=Homo sapiens GN=EEF1E1 PE=4 SV=1 - [H0YAL7_HUMAN]	EEF1E1 PE=4 SV=1 - [H0YAL7_HUMAN]	EEF1E1	40.44	6	6	6	8					175.835	40.44	6	8	136	15.3289	8.39697
P62258	14-3-3 protein epsilon OS=Homo sapiens GN=YWHAE PE=1 SV=1 - [1433E_HUMAN]	YWHAE PE=1 SV=1 - [1433E_HUMAN]	YWHAE	40.39	14	6	9	9					192.306	40.39	9	9	255	29.1554	4.7417
P62269	40S ribosomal protein S18 OS=Homo sapiens GN=RPS18 PE=1 SV=3 - [RS18_HUMAN]	RPS18 PE=1 SV=3 - [RS18_HUMAN]	RPS18	38.16	4	6	6	6					206.224	38.16	6	6	152	17.7079	10.9897
P15880	40S ribosomal protein S2 OS=Homo sapiens GN=RPS2 PE=1 SV=2 - [RS2_HUMAN]	RPS2 PE=1 SV=2 - [RS2_HUMAN]	RPS2	36.52	18	6	9	17					343.789	36.52	9	17	293	31.3046	10.2427
E9PKZ0	60S ribosomal protein L8 (Fragment) OS=Homo sapiens GN=RPL8 PE=1 SV=1 - [E9PKZ0_HUMAN]	RPL8 PE=1 SV=1 - [E9PKZ0_HUMAN]	RPL8	33.66	6	6	6	7					85.808	33.66	6	7	205	22.3752	10.7554
Q9BRL5	CALM3 protein OS=Homo sapiens PE=1 SV=1 - [Q9BRL5_HUMAN]	#VALUE!	#VALUE!	31.97	17	6	6	6					227.235	31.97	6	6	147	16.4959	4.4624
P61313	60S ribosomal protein L15 OS=Homo sapiens GN=RPL15 PE=1 SV=2 - [RL15_HUMAN]	RPL15 PE=1 SV=2 - [RL15_HUMAN]	RPL15	30.39	8	6	6	13					255.154	30.39	6	13	204	24.1311	11.6196
Q8WXX5	DnaJ homolog subfamily C member 9 OS=Homo sapiens GN=DNAJC9 PE=1 SV=1 - [DNJC9_HUMAN]	DNAJC9 PE=1 SV=1 - [DNJC9_HUMAN]	DNAJC9	26.54	2	6	6	7					110.154	26.54	6	7	260	29.8911	5.73193
P62906	60S ribosomal protein L10a OS=Homo sapiens GN=RPL10A PE=1 SV=2 - [RL10A_HUMAN]	RPL10A PE=1 SV=2 - [RL10A_HUMAN]	RPL10A	25.81	3	6	6	9					159.175	25.81	6	9	217	24.8155	9.93506
P46781	40S ribosomal protein S9 OS=Homo sapiens GN=RPS9 PE=1 SV=3 - [RS9_HUMAN]	RPS9 PE=1 SV=3 - [RS9_HUMAN]	RPS9	25.77	7	6	6	6					118.092	25.77	6	6	194	22.5776	10.6528
B4DL14	ATP synthase subunit gamma OS=Homo sapiens PE=2 SV=1 - [B4DL14_HUMAN]	#VALUE!	#VALUE!	25.2	4	6	6	7					198.089	25.2	6	7	250	27.4953	7.41553
Q9NX58	Cell growth-regulating nucleolar protein OS=Homo sapiens GN=LYAR PE=1 SV=2 - [LYAR_HUMAN]	LYAR PE=1 SV=2 - [LYAR_HUMAN]	LYAR	22.16	3	6	6	7					178.393	22.16	6	7	379	43.5879	9.53955
B2R5W2	Heterogeneous nuclear ribonucleoproteins C1/C2 OS=Homo sapiens GN=HNRNPC PE=1 SV=1 - [B2R5W2_HUMAN]	HNRNPC PE=1 SV=1 - [B2R5W2_HUMAN]	HNRNPC	22.07	30	6	6	7					138.672	22.07	6	7	290	31.9288	5.23682
O75569	Interferon-inducible double-stranded RNA-dependent protein kinase activator A OS=Homo sapiens GN=PRKRA PE=1 SV=1 - [PRKRA_HUMAN]	PRKRA PE=1 SV=1 - [PRKRA_HUMAN]	PRKRA	21.73	5	6	6	7					145.493	21.73	6	7	313	34.3825	8.41162
P31689	DnaJ homolog subfamily A member 1 OS=Homo sapiens GN=DNAJA1 PE=1 SV=2 - [DNJA1_HUMAN]	DNAJA1 PE=1 SV=2 - [DNJA1_HUMAN]	DNAJA1	21.41	3	6	6	8					196.216	21.41	6	8	397	44.8395	7.07861
P62424	60S ribosomal protein L7a OS=Homo sapiens GN=RPL7A PE=1 SV=2 - [RL7A_HUMAN]	RPL7A PE=1 SV=2 - [RL7A_HUMAN]	RPL7A	21.05	4	6	6	8					200.72	21.05	6	8	266	29.977	10.6089
H3BRG4	Cytochrome b-c1 complex subunit 2, mitochondrial OS=Homo sapiens GN=UQCRC2 PE=1 SV=1 - [H3BRG4_HUMAN]	UQCRC2 PE=1 SV=1 - [H3BRG4_HUMAN]	UQCRC2	17.23	7	6	6	6					152.263	17.23	6	6	412	44.607	8.99756
A8K4B4	cDNA FLJ78441, highly similar to Homo sapiens nucleolar and spindle associated protein 1 (NUSAP1),mRNA OS=Homo sapiens PE=2 SV=1 - [A8K4B4_HUMAN]	#VALUE!	#VALUE!	16.1	4	6	6	6					120.79	16.1	6	6	441	49.4089	9.89111
B7Z592	cDNA FLJ61635, highly similar to Homo sapiens likely ortholog of mouse immediate early response, erythropoietin 4 (LEREPO4), mRNA OS=Homo sapiens PE=2 SV=1 - [B7Z592_HUMAN]	#VALUE!	#VALUE!	15.82	3	6	6	6					106.737	15.82	6	6	392	44.863	7.86963
B4DUR8	T-complex protein 1 subunit gamma OS=Homo sapiens GN=CCT3 PE=1 SV=1 - [B4DUR8_HUMAN]	CCT3 PE=1 SV=1 - [B4DUR8_HUMAN]	CCT3	15.6	11	6	6	6					101.96	15.6	6	6	500	55.6387	5.64307
B8ZZZ7	DNA polymerase-transactivated protein 6, isoform CRA_b OS=Homo sapiens GN=SPATS2L PE=1 SV=1 - [B8ZZZ7_HUMAN]	SPATS2L PE=1 SV=1 - [B8ZZZ7_HUMAN]	SPATS2L	15.46	10	6	6	8					118.697	15.46	6	8	498	54.9112	9.72998
A0A087WTA5	Translation initiation factor eIF-2B subunit delta OS=Homo sapiens GN=EIF2B4 PE=1 SV=1 - [A0A087WTA5_HUMAN]	EIF2B4 PE=1 SV=1 - [A0A087WTA5_HUMAN]	EIF2B4	15.19	11	6	6	8					187.296	15.19	6	8	520	57.4602	9.37842
A0A0D9SG62	Mitogen-activated protein kinase kinase kinase kinase 4 OS=Homo sapiens GN=MAP4K4 PE=1 SV=1 - [A0A0D9SG62_HUMAN]	MAP4K4 PE=1 SV=1 - [A0A0D9SG62_HUMAN]	MAP4K4	15.04	26	6	11	11					137.806	15.04	11	11	1044	119.625	6.94678
Q9Y2X3	Nucleolar protein 58 OS=Homo sapiens GN=NOP58 PE=1 SV=1 - [NOP58_HUMAN]	NOP58 PE=1 SV=1 - [NOP58_HUMAN]	NOP58	12.67	5	6	6	6					151.506	12.67	6	6	529	59.5405	8.92432
A8K644	Splicing factor, arginine/serine-rich 4, isoform CRA_b OS=Homo sapiens GN=SFRS4 PE=2 SV=1 - [A8K644_HUMAN]	SFRS4 PE=2 SV=1 - [A8K644_HUMAN]	SFRS4	12.15	12	6	6	7					126.663	12.15	6	7	494	56.6753	11.5171
Q16822	Phosphoenolpyruvate carboxykinase [GTP], mitochondrial OS=Homo sapiens GN=PCK2 PE=1 SV=3 - [PCKGM_HUMAN]	PCK2 PE=1 SV=3 - [PCKGM_HUMAN]	PCK2	11.41	11	6	6	6					154.164	11.41	6	6	640	70.6846	7.62061
B7Z2K7	cDNA FLJ53289, highly similar to Ribosomal protein S6 kinase alpha-1 (EC 2.7.11.1) OS=Homo sapiens PE=2 SV=1 - [B7Z2K7_HUMAN]	#VALUE!	#VALUE!	11.28	41	6	6	6					47.84	11.28	6	6	594	67.3367	7.63525
Q96FS1	CTNND1 protein (Fragment) OS=Homo sapiens GN=CTNND1 PE=2 SV=2 - [Q96FS1_HUMAN]	CTNND1 PE=2 SV=2 - [Q96FS1_HUMAN]	CTNND1	10.6	10	6	6	7					134.317	10.6	6	7	830	92.3307	7.15186
B4DUF1	cDNA FLJ59760, highly similar to 1,4-alpha-glucan branching enzyme (EC 2.4.1.18) OS=Homo sapiens PE=2 SV=1 - [B4DUF1_HUMAN]	#VALUE!	#VALUE!	10.59	5	6	6	7					123.23	10.59	6	7	661	75.7983	6.52197
B4DZC0	cDNA FLJ51771, highly similar to SWI/SNF-related matrix-associatedactin-dependent regulator of chromatin subfamily A member5 (EC 3.6.1.-) OS=Homo sapiens PE=2 SV=1 - [B4DZC0_HUMAN]	#VALUE!	#VALUE!	10.55	6	6	9	9					167.786	10.55	9	9	995	116.683	8.33838
Q01780	Exosome component 10 OS=Homo sapiens GN=EXOSC10 PE=1 SV=2 - [EXOSX_HUMAN]	EXOSC10 PE=1 SV=2 - [EXOSX_HUMAN]	EXOSC10	8.93	5	6	6	6					78.1406	8.93	6	6	885	100.768	8.45557
Q658Y4	Protein FAM91A1 OS=Homo sapiens GN=FAM91A1 PE=1 SV=3 - [F91A1_HUMAN]	FAM91A1 PE=1 SV=3 - [F91A1_HUMAN]	FAM91A1	8.59	5	6	6	6					113.667	8.59	6	6	838	93.8497	6.39209
A8K9U6	cDNA FLJ76121, highly similar to Homo sapiens zinc finger CCCH-type, antiviral 1 (ZC3HAV1), transcript variant 1, mRNA OS=Homo sapiens PE=2 SV=1 - [A8K9U6_HUMAN]	#VALUE!	#VALUE!	8.31	4	6	6	6					124.75	8.31	6	6	902	101.392	8.35303
Q9NXF1	Testis-expressed protein 10 OS=Homo sapiens GN=TEX10 PE=1 SV=2 - [TEX10_HUMAN]	TEX10 PE=1 SV=2 - [TEX10_HUMAN]	TEX10	7.97	4	6	6	7					35.88	7.97	6	7	929	105.608	9.36377
O14617	AP-3 complex subunit delta-1 OS=Homo sapiens GN=AP3D1 PE=1 SV=1 - [AP3D1_HUMAN]	AP3D1 PE=1 SV=1 - [AP3D1_HUMAN]	AP3D1	7.63	6	6	6	6					118.048	7.63	6	6	1153	130.076	8.48486
B3KVJ5	cDNA FLJ16648 fis, clone TESTI4035508, highly similar to Structural maintenance of chromosomes 4-like 1 protein OS=Homo sapiens PE=2 SV=1 - [B3KVJ5_HUMAN]	#VALUE!	#VALUE!	7.59	6	6	6	7					135.894	7.59	6	7	883	101.012	7.07861
Q5JTZ9	Alanine--tRNA ligase, mitochondrial OS=Homo sapiens GN=AARS2 PE=1 SV=1 - [SYAM_HUMAN]	AARS2 PE=1 SV=1 - [SYAM_HUMAN]	AARS2	7.51	1	6	6	6					106.39	7.51	6	6	985	107.273	6.26514
B4DLA6	DNA helicase OS=Homo sapiens PE=2 SV=1 - [B4DLA6_HUMAN]	#VALUE!	#VALUE!	6.56	10	6	6	6					71.5433	6.56	6	6	823	92.664	6.97607
O00411	DNA-directed RNA polymerase, mitochondrial OS=Homo sapiens GN=POLRMT PE=1 SV=2 - [RPOM_HUMAN]	POLRMT PE=1 SV=2 - [RPOM_HUMAN]	POLRMT	6.34	6	6	6	6					86.0782	6.34	6	6	1230	138.532	8.98291
P51532	Transcription activator BRG1 OS=Homo sapiens GN=SMARCA4 PE=1 SV=2 - [SMCA4_HUMAN]	SMARCA4 PE=1 SV=2 - [SMCA4_HUMAN]	SMARCA4	4.74	34	6	6	6					156.487	4.74	6	6	1647	184.53	7.88428
P42704	Leucine-rich PPR motif-containing protein, mitochondrial OS=Homo sapiens GN=LRPPRC PE=1 SV=3 - [LPPRC_HUMAN]	LRPPRC PE=1 SV=3 - [LPPRC_HUMAN]	LRPPRC	4.38	5	6	6	6					64.6176	4.38	6	6	1394	157.805	6.12549
Q96N67	Dedicator of cytokinesis protein 7 OS=Homo sapiens GN=DOCK7 PE=1 SV=4 - [DOCK7_HUMAN]	DOCK7 PE=1 SV=4 - [DOCK7_HUMAN]	DOCK7	2.9	11	6	6	6					88.3191	2.9	6	6	2140	242.407	6.80029
Q4LE74	MYO9B variant protein (Fragment) OS=Homo sapiens GN=MYO9B variant protein PE=2 SV=1 - [Q4LE74_HUMAN]	MYO9B variant protein PE=2 SV=1 - [Q4LE74_HUMAN]	MYO9B variant protein	2.86	5	6	6	6					0	2.86	6	6	2028	229.571	8.5874
Q5T4S7	E3 ubiquitin-protein ligase UBR4 OS=Homo sapiens GN=UBR4 PE=1 SV=1 - [UBR4_HUMAN]	UBR4 PE=1 SV=1 - [UBR4_HUMAN]	UBR4	1.18	4	6	6	6					52.33	1.18	6	6	5183	573.476	6.03662
Q9GZY8	Mitochondrial fission factor OS=Homo sapiens GN=MFF PE=1 SV=1 - [MFF_HUMAN]	MFF PE=1 SV=1 - [MFF_HUMAN]	MFF	57.6	9	5	12	15					418.914	57.6	12	15	342	38.4408	8.95361
P31946	14-3-3 protein beta/alpha OS=Homo sapiens GN=YWHAB PE=1 SV=3 - [1433B_HUMAN]	YWHAB PE=1 SV=3 - [1433B_HUMAN]	YWHAB	54.07	11	5	11	13					321.012	54.07	11	13	246	28.0648	4.83057
P62805	Histone H4 OS=Homo sapiens GN=HIST1H4A PE=1 SV=2 - [H4_HUMAN]	HIST1H4A PE=1 SV=2 - [H4_HUMAN]	HIST1H4A	50.49	3	5	5	6					166.093	50.49	5	6	103	11.3604	11.356
K7EJ78	40S ribosomal protein S15 OS=Homo sapiens GN=RPS15 PE=1 SV=2 - [K7EJ78_HUMAN]	RPS15 PE=1 SV=2 - [K7EJ78_HUMAN]	RPS15	48.06	8	5	5	7					304.945	48.06	5	7	129	14.7499	10.2427
P31947	14-3-3 protein sigma OS=Homo sapiens GN=SFN PE=1 SV=1 - [1433S_HUMAN]	SFN PE=1 SV=1 - [1433S_HUMAN]	SFN	43.55	5	5	9	9					185.653	43.55	9	9	248	27.7567	4.7417
P62081	40S ribosomal protein S7 OS=Homo sapiens GN=RPS7 PE=1 SV=1 - [RS7_HUMAN]	RPS7 PE=1 SV=1 - [RS7_HUMAN]	RPS7	41.75	3	5	5	12					317.623	41.75	5	12	194	22.1133	10.0962
P61981	14-3-3 protein gamma OS=Homo sapiens GN=YWHAG PE=1 SV=2 - [1433G_HUMAN]	YWHAG PE=1 SV=2 - [1433G_HUMAN]	YWHAG	40.49	8	5	10	11					181.701	40.49	10	11	247	28.2849	4.89404
F8W7C6	60S ribosomal protein L10 OS=Homo sapiens GN=RPL10 PE=1 SV=2 - [F8W7C6_HUMAN]	RPL10 PE=1 SV=2 - [F8W7C6_HUMAN]	RPL10	36.81	13	5	5	8					266.475	36.81	5	8	163	18.5527	9.94971
B4DL87	cDNA FLJ52243, highly similar to Heat-shock protein beta-1 OS=Homo sapiens PE=2 SV=1 - [B4DL87_HUMAN]	#VALUE!	#VALUE!	36.47	4	5	5	6					137.396	36.47	5	6	170	18.5245	6.94678
P62263	40S ribosomal protein S14 OS=Homo sapiens GN=RPS14 PE=1 SV=3 - [RS14_HUMAN]	RPS14 PE=1 SV=3 - [RS14_HUMAN]	RPS14	36.42	4	5	5	8					247.985	36.42	5	8	151	16.2625	10.0522
P14649	Myosin light chain 6B OS=Homo sapiens GN=MYL6B PE=1 SV=1 - [MYL6B_HUMAN]	MYL6B PE=1 SV=1 - [MYL6B_HUMAN]	MYL6B	36.06	3	5	7	7					149.861	36.06	7	7	208	22.7497	5.73193
G3V203	60S ribosomal protein L18 OS=Homo sapiens GN=RPL18 PE=1 SV=1 - [G3V203_HUMAN]	RPL18 PE=1 SV=1 - [G3V203_HUMAN]	RPL18	35.37	9	5	5	8					257.327	35.37	5	8	164	18.7445	11.5903
P62277	40S ribosomal protein S13 OS=Homo sapiens GN=RPS13 PE=1 SV=2 - [RS13_HUMAN]	RPS13 PE=1 SV=2 - [RS13_HUMAN]	RPS13	35.1	3	5	5	7					192.428	35.1	5	7	151	17.2117	10.5356
P46779	60S ribosomal protein L28 OS=Homo sapiens GN=RPL28 PE=1 SV=3 - [RL28_HUMAN]	RPL28 PE=1 SV=3 - [RL28_HUMAN]	RPL28	32.85	6	5	5	6					107.834	32.85	5	6	137	15.7377	12.0151
M0QZC5	40S ribosomal protein S11 OS=Homo sapiens GN=RPS11 PE=1 SV=1 - [M0QZC5_HUMAN]	RPS11 PE=1 SV=1 - [M0QZC5_HUMAN]	RPS11	31.36	3	5	5	5					116.64	31.36	5	5	118	13.9885	10.3159
P62266	40S ribosomal protein S23 OS=Homo sapiens GN=RPS23 PE=1 SV=3 - [RS23_HUMAN]	RPS23 PE=1 SV=3 - [RS23_HUMAN]	RPS23	30.07	5	5	5	7					133.297	30.07	5	7	143	15.7977	10.4917
A0A024QZJ8	Cell division cycle 2, G1 to S and G2 to M, isoform CRA_c OS=Homo sapiens GN=CDC2 PE=4 SV=1 - [A0A024QZJ8_HUMAN]	CDC2 PE=4 SV=1 - [A0A024QZJ8_HUMAN]	CDC2	29.17	8	5	5	6					125.16	29.17	5	6	240	27.4853	7.06396
A0A0S2Z4G7	Nucleophosmin (Nucleolar phosphoprotein B23, numatrin), isoform CRA_f (Fragment) OS=Homo sapiens GN=NPM1 PE=2 SV=1 - [A0A0S2Z4G7_HUMAN]	NPM1 PE=2 SV=1 - [A0A0S2Z4G7_HUMAN]	NPM1	28.68	8	5	5	10					418.026	28.68	5	10	265	29.4462	4.61475
P52597	Heterogeneous nuclear ribonucleoprotein F OS=Homo sapiens GN=HNRNPF PE=1 SV=3 - [HNRPF_HUMAN]	HNRNPF PE=1 SV=3 - [HNRPF_HUMAN]	HNRNPF	25.3	7	5	7	11					225.415	25.3	7	11	415	45.6429	5.57959
P26373	60S ribosomal protein L13 OS=Homo sapiens GN=RPL13 PE=1 SV=4 - [RL13_HUMAN]	RPL13 PE=1 SV=4 - [RL13_HUMAN]	RPL13	25.12	7	5	5	8					236.351	25.12	5	8	211	24.2465	11.6489
Q96BS4	FBL protein (Fragment) OS=Homo sapiens GN=FBL PE=2 SV=2 - [Q96BS4_HUMAN]	FBL PE=2 SV=2 - [Q96BS4_HUMAN]	FBL	25	11	5	5	5					58.0862	25	5	5	260	28.4318	9.42236
Q59FA2	Splicing factor, arginine/serine-rich 1 (Splicing factor 2, alternate splicing factor) variant (Fragment) OS=Homo sapiens PE=2 SV=1 - [Q59FA2_HUMAN]	#VALUE!	#VALUE!	24.89	7	5	5	5					128.61	24.89	5	5	233	25.6088	9.01221
Q6PKC2	CROP protein (Fragment) OS=Homo sapiens GN=CROP PE=2 SV=1 - [Q6PKC2_HUMAN]	CROP PE=2 SV=1 - [Q6PKC2_HUMAN]	CROP	24.58	8	5	5	5					91.8557	24.58	5	5	236	26.9988	8.20654
A0A087WWU8	Tropomyosin alpha-3 chain OS=Homo sapiens GN=TPM3 PE=1 SV=1 - [A0A087WWU8_HUMAN]	TPM3 PE=1 SV=1 - [A0A087WWU8_HUMAN]	TPM3	24.23	23	5	6	6					157.07	24.23	6	6	227	26.4044	4.77979
P30048	Thioredoxin-dependent peroxide reductase, mitochondrial OS=Homo sapiens GN=PRDX3 PE=1 SV=3 - [PRDX3_HUMAN]	PRDX3 PE=1 SV=3 - [PRDX3_HUMAN]	PRDX3	24.22	3	5	5	10					297.125	24.22	5	10	256	27.6752	7.78174
A0A024RA28	Heterogeneous nuclear ribonucleoprotein A2/B1, isoform CRA_d OS=Homo sapiens GN=HNRPA2B1 PE=4 SV=1 - [A0A024RA28_HUMAN]	HNRPA2B1 PE=4 SV=1 - [A0A024RA28_HUMAN]	HNRPA2B1	23.92	4	5	6	7					115.513	23.92	6	7	301	31.1435	9.14404
B3KSL5	cDNA FLJ36545 fis, clone TRACH2006670, highly similar to RNA-binding protein Luc7-like 2 OS=Homo sapiens PE=2 SV=1 - [B3KSL5_HUMAN]	#VALUE!	#VALUE!	23.72	8	5	9	9					178.186	23.72	9	9	392	46.4556	10.0083
O14579	Coatomer subunit epsilon OS=Homo sapiens GN=COPE PE=1 SV=3 - [COPE_HUMAN]	COPE PE=1 SV=3 - [COPE_HUMAN]	C	22.73	5	5	5	7					175.071	22.73	5	7	308	34.4603	5.12256
P62753	40S ribosomal protein S6 OS=Homo sapiens GN=RPS6 PE=1 SV=1 - [RS6_HUMAN]	RPS6 PE=1 SV=1 - [RS6_HUMAN]	RPS6	21.69	5	5	5	11					388.117	21.69	5	11	249	28.663	10.8433
Q12904	Aminoacyl tRNA synthase complex-interacting multifunctional protein 1 OS=Homo sapiens GN=AIMP1 PE=1 SV=2 - [AIMP1_HUMAN]	AIMP1 PE=1 SV=2 - [AIMP1_HUMAN]	AIMP1	21.47	3	5	5	5					69.73	21.47	5	5	312	34.3311	8.42627
F5H7S3	Tropomyosin alpha-1 chain OS=Homo sapiens GN=TPM1 PE=1 SV=2 - [F5H7S3_HUMAN]	TPM1 PE=1 SV=2 - [F5H7S3_HUMAN]	TPM1	21.22	28	5	6	6					161.831	21.22	6	6	245	28.5076	4.77979
B4DY09	Interleukin enhancer-binding factor 2 OS=Homo sapiens GN=ILF2 PE=1 SV=1 - [B4DY09_HUMAN]	ILF2 PE=1 SV=1 - [B4DY09_HUMAN]	ILF2	20.45	6	5	5	7					121.182	20.45	5	7	352	38.8862	4.94482
F8VYY9	5'-AMP-activated protein kinase subunit gamma-1 OS=Homo sapiens GN=PRKAG1 PE=1 SV=1 - [F8VYY9_HUMAN]	PRKAG1 PE=1 SV=1 - [F8VYY9_HUMAN]	PRKAG1	20	13	5	5	5					78.7997	20	5	5	280	31.8852	8.57275
E7ENJ6	AP-1 complex subunit mu-1 OS=Homo sapiens GN=AP1M1 PE=1 SV=1 - [E7ENJ6_HUMAN]	AP1M1 PE=1 SV=1 - [E7ENJ6_HUMAN]	AP1M1	18.11	17	5	5	5					81.88	18.11	5	5	370	42.6089	6.63916
I3L1P8	Mitochondrial 2-oxoglutarate/malate carrier protein (Fragment) OS=Homo sapiens GN=SLC25A11 PE=1 SV=1 - [I3L1P8_HUMAN]	SLC25A11 PE=1 SV=1 - [I3L1P8_HUMAN]	SLC25A11	17.57	2	5	5	5					98.06	17.57	5	5	296	32.1618	9.77393
P25490	Transcriptional repressor protein YY1 OS=Homo sapiens GN=YY1 PE=1 SV=2 - [TYY1_HUMAN]	YY1 PE=1 SV=2 - [TYY1_HUMAN]	YY1	15.7	5	5	5	5					102.796	15.7	5	5	414	44.6847	6.25244
B4DZH9	cDNA FLJ55166, highly similar to EH-domain-containing protein 1 OS=Homo sapiens PE=2 SV=1 - [B4DZH9_HUMAN]	#VALUE!	#VALUE!	15.55	12	5	6	7					132.15	15.55	6	7	431	49.2669	7.76709
A8K2W3	cDNA FLJ78516 OS=Homo sapiens PE=2 SV=1 - [A8K2W3_HUMAN]	#VALUE!	#VALUE!	15.53	2	5	5	5					138.395	15.53	5	5	425	47.0726	5.24951
P53007	Tricarboxylate transport protein, mitochondrial OS=Homo sapiens GN=SLC25A1 PE=1 SV=2 - [TXTP_HUMAN]	SLC25A1 PE=1 SV=2 - [TXTP_HUMAN]	SLC25A1	15.11	4	5	5	7					121.804	15.11	5	7	311	33.991	9.89111
Q9UHS8	PRO1975 OS=Homo sapiens PE=2 SV=1 - [Q9UHS8_HUMAN]	#VALUE!	#VALUE!	15.01	9	5	5	5					123.485	15.01	5	5	393	44.1187	9.02686
P26641	Elongation factor 1-gamma OS=Homo sapiens GN=EEF1G PE=1 SV=3 - [EF1G_HUMAN]	EEF1G PE=1 SV=3 - [EF1G_HUMAN]	EEF1G	13.5	3	5	5	5					82.29	13.5	5	5	437	50.0871	6.66846
Q13418	Integrin-linked protein kinase OS=Homo sapiens GN=ILK PE=1 SV=2 - [ILK_HUMAN]	ILK PE=1 SV=2 - [ILK_HUMAN]	ILK	13.27	3	5	5	5					78.4039	13.27	5	5	452	51.3859	8.07471
B4E1E0	CTP synthase OS=Homo sapiens PE=2 SV=1 - [B4E1E0_HUMAN]	#VALUE!	#VALUE!	13.1	3	5	5	5					115.78	13.1	5	5	435	49.6632	7.51807
Q9Y230	RuvB-like 2 OS=Homo sapiens GN=RUVBL2 PE=1 SV=3 - [RUVB2_HUMAN]	RUVBL2 PE=1 SV=3 - [RUVB2_HUMAN]	RUVBL2	12.53	7	5	5	5					141.331	12.53	5	5	463	51.1246	5.64307
P17858	ATP-dependent 6-phosphofructokinase, liver type OS=Homo sapiens GN=PFKL PE=1 SV=6 - [PFKAL_HUMAN]	PFKL PE=1 SV=6 - [PFKAL_HUMAN]	PFKL	12.18	11	5	7	8					172.447	12.18	7	8	780	84.9642	7.50342
A0A0J9YYL3	Poly(U)-binding-splicing factor PUF60 (Fragment) OS=Homo sapiens GN=PUF60 PE=1 SV=1 - [A0A0J9YYL3_HUMAN]	PUF60 PE=1 SV=1 - [A0A0J9YYL3_HUMAN]	PUF60	12.08	12	5	5	5					54.99	12.08	5	5	505	54.592	5.33838
A1JUI8	Chaperonin subunit 6A (Fragment) OS=Homo sapiens GN=CCT6A PE=2 SV=1 - [A1JUI8_HUMAN]	CCT6A PE=2 SV=1 - [A1JUI8_HUMAN]	CCT6A	11.89	8	5	5	6					45.5581	11.89	5	6	488	53.6472	6.12549
B4DWB1	cDNA FLJ61431, highly similar to Protein arginine N-methyltransferase 3 (EC 2.1.1.-) OS=Homo sapiens PE=2 SV=1 - [B4DWB1_HUMAN]	#VALUE!	#VALUE!	11.41	5	5	5	5					95.9821	11.41	5	5	517	58.4131	5.26221
Q86UE4	Protein LYRIC OS=Homo sapiens GN=MTDH PE=1 SV=2 - [LYRIC_HUMAN]	MTDH PE=1 SV=2 - [LYRIC_HUMAN]	MTDH	11.34	5	5	5	5					144.57	11.34	5	5	582	63.7988	9.31982
Q9H9T3	Elongator complex protein 3 OS=Homo sapiens GN=ELP3 PE=1 SV=2 - [ELP3_HUMAN]	ELP3 PE=1 SV=2 - [ELP3_HUMAN]	ELP3	11.33	10	5	5	5					87.4365	11.33	5	5	547	62.2191	8.88037
B4DV94	cDNA FLJ58285, highly similar to Homo sapiens pre-B-cell leukemia transcription factor interacting protein 1 (PBXIP1), mRNA OS=Homo sapiens PE=2 SV=1 - [B4DV94_HUMAN]	#VALUE!	#VALUE!	11.24	5	5	5	5					140.36	11.24	5	5	507	57.555	6.75635
E9PC52	Histone-binding protein RBBP7 OS=Homo sapiens GN=RBBP7 PE=1 SV=1 - [E9PC52_HUMAN]	RBBP7 PE=1 SV=1 - [E9PC52_HUMAN]	RBBP7	10.1	12	5	5	5					95.62	10.1	5	5	416	46.9088	5.07178
Q8NBJ5	Procollagen galactosyltransferase 1 OS=Homo sapiens GN=COLGALT1 PE=1 SV=1 - [GT251_HUMAN]	COLGALT1 PE=1 SV=1 - [GT251_HUMAN]	COLGALT1	9.97	11	5	5	5					169.595	9.97	5	5	622	71.5905	7.31299
P28288	ATP-binding cassette sub-family D member 3 OS=Homo sapiens GN=ABCD3 PE=1 SV=1 - [ABCD3_HUMAN]	ABCD3 PE=1 SV=1 - [ABCD3_HUMAN]	ABCD3	9.86	3	5	5	5					105.264	9.86	5	5	659	75.4276	9.36377
Q9H6S3	Epidermal growth factor receptor kinase substrate 8-like protein 2 OS=Homo sapiens GN=EPS8L2 PE=1 SV=2 - [ES8L2_HUMAN]	EPS8L2 PE=1 SV=2 - [ES8L2_HUMAN]	EPS8L2	9.51	7	5	5	5					167.95	9.51	5	5	715	80.5701	6.84424
Q8N4P8	GTPBP4 protein (Fragment) OS=Homo sapiens GN=GTPBP4 PE=2 SV=1 - [Q8N4P8_HUMAN]	GTPBP4 PE=2 SV=1 - [Q8N4P8_HUMAN]	GTPBP4	9.34	6	5	5	6					133.434	9.34	5	6	632	73.6628	9.5542
Q6DCA8	BCLAF1 protein (Fragment) OS=Homo sapiens GN=BCLAF1 PE=2 SV=1 - [Q6DCA8_HUMAN]	BCLAF1 PE=2 SV=1 - [Q6DCA8_HUMAN]	BCLAF1	9.12	9	5	5	5					51.261	9.12	5	5	680	77.9012	10.2134
A0A024R0J9	Heterogeneous nuclear ribonucleoprotein U-like 1, isoform CRA_a OS=Homo sapiens GN=HNRPUL1 PE=4 SV=1 - [A0A024R0J9_HUMAN]	HNRPUL1 PE=4 SV=1 - [A0A024R0J9_HUMAN]	HNRPUL1	8.99	14	5	5	5					127.383	8.99	5	5	756	84.741	8.77783
O76094	Signal recognition particle subunit SRP72 OS=Homo sapiens GN=SRP72 PE=1 SV=3 - [SRP72_HUMAN]	SRP72 PE=1 SV=3 - [SRP72_HUMAN]	SRP72	8.94	8	5	5	5					138.515	8.94	5	5	671	74.56	9.26123
Q9H269	Vacuolar protein sorting-associated protein 16 homolog OS=Homo sapiens GN=VPS16 PE=1 SV=2 - [VPS16_HUMAN]	VPS16 PE=1 SV=2 - [VPS16_HUMAN]	VPS16	8.82	4	5	5	5					86.7567	8.82	5	5	839	94.6336	6.771
Q8ND24	RING finger protein 214 OS=Homo sapiens GN=RNF214 PE=1 SV=2 - [RN214_HUMAN]	RNF214 PE=1 SV=2 - [RN214_HUMAN]	RNF214	8.39	3	5	5	5					59.06	8.39	5	5	703	77.6187	6.94678
Q9UG63	ATP-binding cassette sub-family F member 2 OS=Homo sapiens GN=ABCF2 PE=1 SV=2 - [ABCF2_HUMAN]	ABCF2 PE=1 SV=2 - [ABCF2_HUMAN]	ABCF2	8.35	4	5	5	6					84.3922	8.35	5	6	623	71.2446	7.37158
Q96PK6	RNA-binding protein 14 OS=Homo sapiens GN=RBM14 PE=1 SV=2 - [RBM14_HUMAN]	RBM14 PE=1 SV=2 - [RBM14_HUMAN]	RBM14	7.77	4	5	5	6					113.63	7.77	5	6	669	69.4489	9.67139
A0A1U9X7B3	BRD2 OS=Homo sapiens PE=4 SV=1 - [A0A1U9X7B3_HUMAN]	#VALUE!	#VALUE!	7.65	15	5	5	5					158.672	7.65	5	5	680	74.7062	8.77783
A0A024RDY9	Rho guanine nucleotide exchange factor (GEF) 7, isoform CRA_b OS=Homo sapiens GN=ARHGEF7 PE=4 SV=1 - [A0A024RDY9_HUMAN]	ARHGEF7 PE=4 SV=1 - [A0A024RDY9_HUMAN]	ARHGEF7	7.59	11	5	5	6					86.75	7.59	5	6	646	73.0942	7.21045
Q7L7X3	Serine/threonine-protein kinase TAO1 OS=Homo sapiens GN=TAOK1 PE=1 SV=1 - [TAOK1_HUMAN]	TAOK1 PE=1 SV=1 - [TAOK1_HUMAN]	TAOK1	7.49	7	5	7	8					151.86	7.49	7	8	1001	115.997	7.6499
Q5JTW2	Centrosomal protein of 78 kDa OS=Homo sapiens GN=CEP78 PE=1 SV=1 - [CEP78_HUMAN]	CEP78 PE=1 SV=1 - [CEP78_HUMAN]	CEP78	7.4	3	5	5	5					77.98	7.4	5	5	689	76.3485	8.17725
Q15046	Lysine--tRNA ligase OS=Homo sapiens GN=KARS PE=1 SV=3 - [SYK_HUMAN]	KARS PE=1 SV=3 - [SYK_HUMAN]	KARS	7.37	5	5	5	5					150.86	7.37	5	5	597	68.0046	6.354
D3DUZ3	Interferon, gamma-inducible protein 16, isoform CRA_a OS=Homo sapiens GN=IFI16 PE=4 SV=1 - [D3DUZ3_HUMAN]	IFI16 PE=4 SV=1 - [D3DUZ3_HUMAN]	IFI16	7.37	8	5	5	5					67.465	7.37	5	5	733	82.3707	9.31982
D3DUJ0	AFG3 ATPase family gene 3-like 2 (Yeast), isoform CRA_a (Fragment) OS=Homo sapiens GN=AFG3L2 PE=3 SV=1 - [D3DUJ0_HUMAN]	AFG3L2 PE=3 SV=1 - [D3DUJ0_HUMAN]	AFG3L2	7.25	6	5	5	5					115.83	7.25	5	5	759	84.3921	8.42627
Q92888	Rho guanine nucleotide exchange factor 1 OS=Homo sapiens GN=ARHGEF1 PE=1 SV=2 - [ARHG1_HUMAN]	ARHGEF1 PE=1 SV=2 - [ARHG1_HUMAN]	ARHGEF1	7.13	8	5	5	5					47.12	7.13	5	5	912	102.371	5.65576
K7EJE8	Lon protease homolog, mitochondrial OS=Homo sapiens GN=LONP1 PE=1 SV=1 - [K7EJE8_HUMAN]	LONP1 PE=1 SV=1 - [K7EJE8_HUMAN]	LONP1	7.12	10	5	5	5					101.557	7.12	5	5	829	93.238	6.49365
A0A024R3J7	HCG2032701, isoform CRA_a OS=Homo sapiens GN=hCG_2032701 PE=4 SV=1 - [A0A024R3J7_HUMAN]	hCG_2032701 PE=4 SV=1 - [A0A024R3J7_HUMAN]	hCG_2032701	7.11	3	5	5	5					111.46	7.11	5	5	703	80.3757	7.81104
Q4ZG57	DNA helicase (Fragment) OS=Homo sapiens GN=MCM6 PE=3 SV=1 - [Q4ZG57_HUMAN]	MCM6 PE=3 SV=1 - [Q4ZG57_HUMAN]	MCM6	6.75	3	5	5	6					116.029	6.75	5	6	785	88.8903	5.60498
A0A024RAC0	Leucine zipper protein 1, isoform CRA_a OS=Homo sapiens GN=LUZP1 PE=4 SV=1 - [A0A024RAC0_HUMAN]	LUZP1 PE=4 SV=1 - [A0A024RAC0_HUMAN]	LUZP1	6.13	4	5	5	5					46.41	6.13	5	5	1076	120.231	8.63135
H7BYN4	Kinesin-like protein OS=Homo sapiens GN=KIF23 PE=1 SV=1 - [H7BYN4_HUMAN]	KIF23 PE=1 SV=1 - [H7BYN4_HUMAN]	KIF23	5.88	2	5	5	5					130.474	5.88	5	5	952	109.061	8.57275
Q9UII4	E3 ISG15--protein ligase HERC5 OS=Homo sapiens GN=HERC5 PE=1 SV=2 - [HERC5_HUMAN]	HERC5 PE=1 SV=2 - [HERC5_HUMAN]	HERC5	5.86	5	5	5	5					43.0122	5.86	5	5	1024	116.777	7.6499
A8QI98	DIS3 OS=Homo sapiens PE=2 SV=1 - [A8QI98_HUMAN]	#VALUE!	#VALUE!	5.85	7	5	5	5					99.2627	5.85	5	5	958	108.989	7.13721
P13639	Elongation factor 2 OS=Homo sapiens GN=EEF2 PE=1 SV=4 - [EF2_HUMAN]	EEF2 PE=1 SV=4 - [EF2_HUMAN]	EEF2	5.71	7	5	5	6					92.36	5.71	5	6	858	95.277	6.82959
A0A024R652	Methylenetetrahydrofolate dehydrogenase (NADP+ dependent) 1, methenyltetrahydrofolate cyclohydrolase, formyltetrahydrofolate synthetase, isoform CRA_a OS=Homo sapiens GN=MTHFD1 PE=3 SV=1 - [A0A024R652_HUMAN]	MTHFD1 PE=3 SV=1 - [A0A024R652_HUMAN]	MTHFD1	5.24	4	5	5	5					64.3061	5.24	5	5	935	101.467	7.18115
Q59GQ7	SWI/SNF-related matrix-associated actin-dependent regulator of chromatin a3 variant (Fragment) OS=Homo sapiens PE=2 SV=1 - [Q59GQ7_HUMAN]	#VALUE!	#VALUE!	4.84	5	5	5	8					109.036	4.84	5	8	992	111.896	8.67529
A0A024R7L5	UPF1 regulator of nonsense transcripts homolog (Yeast), isoform CRA_b OS=Homo sapiens GN=UPF1 PE=4 SV=1 - [A0A024R7L5_HUMAN]	UPF1 PE=4 SV=1 - [A0A024R7L5_HUMAN]	UPF1	4.65	3	5	5	5					89.9767	4.65	5	5	1118	122.958	6.68311
Q15075	Early endosome antigen 1 OS=Homo sapiens GN=EEA1 PE=1 SV=2 - [EEA1_HUMAN]	EEA1 PE=1 SV=2 - [EEA1_HUMAN]	EEA1	3.9	3	5	5	5					62.5833	3.9	5	5	1411	162.367	5.68115
Q14669	E3 ubiquitin-protein ligase TRIP12 OS=Homo sapiens GN=TRIP12 PE=1 SV=1 - [TRIPC_HUMAN]	TRIP12 PE=1 SV=1 - [TRIPC_HUMAN]	TRIP12	2.56	7	5	5	5					84.33	2.56	5	5	1992	220.296	8.48486
H0Y390	Microtubule-actin cross-linking factor 1, isoforms 1/2/3/5 (Fragment) OS=Homo sapiens GN=MACF1 PE=1 SV=1 - [H0Y390_HUMAN]	MACF1 PE=1 SV=1 - [H0Y390_HUMAN]	MACF1	1.31	13	5	5	5					62.96	1.31	5	5	4434	505.44	5.32568
P63173	60S ribosomal protein L38 OS=Homo sapiens GN=RPL38 PE=1 SV=2 - [RL38_HUMAN]	RPL38 PE=1 SV=2 - [RL38_HUMAN]	RPL38	47.14	4	4	4	6					170.94	47.14	4	6	70	8.21273	10.0962
P08708	40S ribosomal protein S17 OS=Homo sapiens GN=RPS17 PE=1 SV=2 - [RS17_HUMAN]	RPS17 PE=1 SV=2 - [RS17_HUMAN]	RPS17	46.67	6	4	4	8					206.46	46.67	4	8	135	15.5404	9.84717
P53999	Activated RNA polymerase II transcriptional coactivator p15 OS=Homo sapiens GN=SUB1 PE=1 SV=3 - [TCP4_HUMAN]	SUB1 PE=1 SV=3 - [TCP4_HUMAN]	SUB1	44.88	6	4	4	4					144.211	44.88	4	4	127	14.3864	9.59814
E4W6B6	RPL27/NME2 fusion protein (Fragment) OS=Homo sapiens GN=RPL27 PE=2 SV=1 - [E4W6B6_HUMAN]	RPL27 PE=2 SV=1 - [E4W6B6_HUMAN]	RPL27	38.89	6	4	4	5					123.73	38.89	4	5	126	14.248	10.4624
Q9BQQ5	Ribosomal protein L27a OS=Homo sapiens GN=L27a PE=4 SV=1 - [Q9BQQ5_HUMAN]	L27a PE=4 SV=1 - [Q9BQQ5_HUMAN]	L27a	38.68	6	4	4	5					96.5552	38.68	4	5	106	12.0074	11.4585
H0YLA2	Signal recognition particle 14 kDa protein OS=Homo sapiens GN=SRP14 PE=1 SV=1 - [H0YLA2_HUMAN]	SRP14 PE=1 SV=1 - [H0YLA2_HUMAN]	SRP14	38.26	2	4	4	5					161.22	38.26	4	5	115	13.0498	9.56885
P62888	60S ribosomal protein L30 OS=Homo sapiens GN=RPL30 PE=1 SV=2 - [RL30_HUMAN]	RPL30 PE=1 SV=2 - [RL30_HUMAN]	RPL30	34.78	5	4	4	5					99.17	34.78	4	5	115	12.7757	9.62744
J3KRB3	60S ribosomal protein L17 (Fragment) OS=Homo sapiens GN=RPL17 PE=3 SV=3 - [J3KRB3_HUMAN]	RPL17 PE=3 SV=3 - [J3KRB3_HUMAN]	RPL17	34.11	14	4	4	11					135.862	34.11	4	11	129	14.8848	10.3892
J3KP15	Serine/arginine-rich-splicing factor 2 (Fragment) OS=Homo sapiens GN=SRSF2 PE=1 SV=8 - [J3KP15_HUMAN]	SRSF2 PE=1 SV=8 - [J3KP15_HUMAN]	SRSF2	33.08	12	4	4	6					187.04	33.08	4	6	133	15.3617	10.9458
B4DNR3	cDNA FLJ52710, highly similar to Abhydrolase domain-containing protein 14B OS=Homo sapiens PE=2 SV=1 - [B4DNR3_HUMAN]	#VALUE!	#VALUE!	31.89	5	4	4	4					126.643	31.89	4	4	185	19.7842	6.40479
P18077	60S ribosomal protein L35a OS=Homo sapiens GN=RPL35A PE=1 SV=2 - [RL35A_HUMAN]	RPL35A PE=1 SV=2 - [RL35A_HUMAN]	RPL35A	31.82	4	4	4	4					37.4821	31.82	4	4	110	12.5298	11.063
Q6IPH7	RPL14 protein OS=Homo sapiens GN=RPL14 PE=1 SV=1 - [Q6IPH7_HUMAN]	RPL14 PE=1 SV=1 - [Q6IPH7_HUMAN]	RPL14	23.64	7	4	4	6					188.82	23.64	4	6	220	23.7722	10.9312
Q86V81	THO complex subunit 4 OS=Homo sapiens GN=ALYREF PE=1 SV=3 - [THOC4_HUMAN]	ALYREF PE=1 SV=3 - [THOC4_HUMAN]	ALYREF	23.35	2	4	4	4					204.776	23.35	4	4	257	26.8716	11.1509
Q5QNZ2	ATP synthase F(0) complex subunit B1, mitochondrial OS=Homo sapiens GN=ATP5F1 PE=1 SV=1 - [Q5QNZ2_HUMAN]	ATP5F1 PE=1 SV=1 - [Q5QNZ2_HUMAN]	ATP5F1	21.54	4	4	4	4					45.63	21.54	4	4	195	22.2608	9.26123
Q13151	Heterogeneous nuclear ribonucleoprotein A0 OS=Homo sapiens GN=HNRNPA0 PE=1 SV=1 - [ROA0_HUMAN]	HNRNPA0 PE=1 SV=1 - [ROA0_HUMAN]	HNRNPA0	20.66	1	4	4	4					162.21	20.66	4	4	305	30.8218	9.29053
Q13243	Serine/arginine-rich splicing factor 5 OS=Homo sapiens GN=SRSF5 PE=1 SV=1 - [SRSF5_HUMAN]	SRSF5 PE=1 SV=1 - [SRSF5_HUMAN]	SRSF5	19.12	7	4	4	5					94.3783	19.12	4	5	272	31.2453	11.5903
B4DY25	cDNA FLJ55866, highly similar to Protein FAM98A OS=Homo sapiens PE=2 SV=1 - [B4DY25_HUMAN]	#VALUE!	#VALUE!	18.91	6	4	4	4					136.731	18.91	4	4	349	36.977	10.0376
B2R4I8	cDNA, FLJ92106, highly similar to Homo sapiens adaptor-related protein complex 3, sigma 1 subunit(AP3S1), mRNA OS=Homo sapiens PE=2 SV=1 - [B2R4I8_HUMAN]	#VALUE!	#VALUE!	18.65	3	4	4	4					74.6933	18.65	4	4	193	21.6911	5.38916
Q7KZ24	Nuclease sensitive element binding protein-1 OS=Homo sapiens PE=2 SV=1 - [Q7KZ24_HUMAN]	#VALUE!	#VALUE!	18.01	14	4	4	5					114.33	18.01	4	5	322	34.65	7.53271
B3KM36	cDNA FLJ10153 fis, clone HEMBA1003417, highly similar to BAG family molecular chaperone regulator 2 OS=Homo sapiens PE=2 SV=1 - [B3KM36_HUMAN]	#VALUE!	#VALUE!	18.01	3	4	4	4					99.4367	18.01	4	4	211	23.6972	6.69775
A0A1B2JLU7	Pyrroline-5-carboxylate reductase OS=Homo sapiens GN=PYCR1 PE=3 SV=1 - [A0A1B2JLU7_HUMAN]	PYCR1 PE=3 SV=1 - [A0A1B2JLU7_HUMAN]	PYCR1	17.87	18	4	4	5					131.22	17.87	4	5	319	33.3586	7.89893
V9HW25	Epididymis secretory protein Li 273 OS=Homo sapiens GN=HEL-S-273 PE=2 SV=1 - [V9HW25_HUMAN]	HEL-S-273 PE=2 SV=1 - [V9HW25_HUMAN]	HEL-S-273	17.25	14	4	5	5					92.211	17.25	5	5	284	32.9696	4.66553
Q96HT3	POLR1C protein (Fragment) OS=Homo sapiens GN=POLR1C PE=2 SV=1 - [Q96HT3_HUMAN]	POLR1C PE=2 SV=1 - [Q96HT3_HUMAN]	POLR1C	16.86	6	4	4	4					175.503	16.86	4	4	338	38.4377	5.59229
A0A0C4DGB1	rRNA adenine N(6)-methyltransferase OS=Homo sapiens GN=DIMT1 PE=1 SV=1 - [A0A0C4DGB1_HUMAN]	DIMT1 PE=1 SV=1 - [A0A0C4DGB1_HUMAN]	DIMT1	16.36	5	4	4	4					109.406	16.36	4	4	275	30.8239	10.2427
Q96C19	EF-hand domain-containing protein D2 OS=Homo sapiens GN=EFHD2 PE=1 SV=1 - [EFHD2_HUMAN]	EFHD2 PE=1 SV=1 - [EFHD2_HUMAN]	EFHD2	16.25	11	4	4	4					91.8467	16.25	4	4	240	26.6805	5.19873
B4DWS6	cDNA FLJ61181, highly similar to Homo sapiens hydroxysteroid (17-beta) dehydrogenase 12 (HSD17B12), mRNA OS=Homo sapiens PE=2 SV=1 - [B4DWS6_HUMAN]	#VALUE!	#VALUE!	16.12	7	4	4	4					54.0679	16.12	4	4	304	33.5068	9.39307
P50402	Emerin OS=Homo sapiens GN=EMD PE=1 SV=1 - [EMD_HUMAN]	EMD PE=1 SV=1 - [EMD_HUMAN]	EMD	15.75	2	4	4	4					90.4935	15.75	4	4	254	28.9759	5.50342
B4DGJ5	RNA polymerase II-associated factor 1 homolog OS=Homo sapiens GN=PAF1 PE=1 SV=1 - [B4DGJ5_HUMAN]	PAF1 PE=1 SV=1 - [B4DGJ5_HUMAN]	PAF1	15.63	2	4	4	4					67.6046	15.63	4	4	288	32.8991	4.90674
P29084	Transcription initiation factor IIE subunit beta OS=Homo sapiens GN=GTF2E2 PE=1 SV=1 - [T2EB_HUMAN]	GTF2E2 PE=1 SV=1 - [T2EB_HUMAN]	GTF2E2	15.46	2	4	4	4					36.08	15.46	4	4	291	33.0234	9.65674
A8K4W7	Succinate--CoA ligase [ADP/GDP-forming] subunit alpha, mitochondrial OS=Homo sapiens GN=SUCLG1 PE=2 SV=1 - [A8K4W7_HUMAN]	SUCLG1 PE=2 SV=1 - [A8K4W7_HUMAN]	SUCLG1	15.32	5	4	4	6					123.14	15.32	4	6	333	35.0262	8.79248
A0A087WZF1	Lipoma-preferred partner OS=Homo sapiens GN=LPP PE=1 SV=1 - [A0A087WZF1_HUMAN]	LPP PE=1 SV=1 - [A0A087WZF1_HUMAN]	LPP	13.73	15	4	4	5					99.77	13.73	4	5	590	63.3416	7.2251
Q15365	Poly(rC)-binding protein 1 OS=Homo sapiens GN=PCBP1 PE=1 SV=2 - [PCBP1_HUMAN]	PCBP1 PE=1 SV=2 - [PCBP1_HUMAN]	PCBP1	13.48	10	4	4	4					84.32	13.48	4	4	356	37.4739	7.09326
Q9Y295	Developmentally-regulated GTP-binding protein 1 OS=Homo sapiens GN=DRG1 PE=1 SV=1 - [DRG1_HUMAN]	DRG1 PE=1 SV=1 - [DRG1_HUMAN]	DRG1	13.35	2	4	4	4					153.97	13.35	4	4	367	40.5168	8.89502
Q3ZCQ8	Mitochondrial import inner membrane translocase subunit TIM50 OS=Homo sapiens GN=TIMM50 PE=1 SV=2 - [TIM50_HUMAN]	TIMM50 PE=1 SV=2 - [TIM50_HUMAN]	TIMM50	13.03	13	4	4	4					46.74	13.03	4	4	353	39.6215	8.36768
Q9P035	Very-long-chain (3R)-3-hydroxyacyl-CoA dehydratase 3 OS=Homo sapiens GN=HACD3 PE=1 SV=2 - [HACD3_HUMAN]	HACD3 PE=1 SV=2 - [HACD3_HUMAN]	HACD3	12.71	4	4	4	4					120.52	12.71	4	4	362	43.1316	8.93896
Q5JRC6	PHD finger protein 6 OS=Homo sapiens GN=PHF6 PE=1 SV=1 - [Q5JRC6_HUMAN]	PHF6 PE=1 SV=1 - [Q5JRC6_HUMAN]	PHF6	12.65	4	4	4	5					53.9719	12.65	4	5	324	36.4067	9.02686
B2R6J2	cDNA, FLJ92973, highly similar to Homo sapiens villin 2 (ezrin) (VIL2), mRNA OS=Homo sapiens PE=2 SV=1 - [B2R6J2_HUMAN]	#VALUE!	#VALUE!	12.46	26	4	8	9					109.435	12.46	8	9	586	69.3577	6.26514
O60832	H/ACA ribonucleoprotein complex subunit 4 OS=Homo sapiens GN=DKC1 PE=1 SV=3 - [DKC1_HUMAN]	DKC1 PE=1 SV=3 - [DKC1_HUMAN]	DKC1	12.45	7	4	4	4					101.686	12.45	4	4	514	57.6378	9.42236
B2R7W4	cDNA, FLJ93632, highly similar to Homo sapiens heterogeneous nuclear ribonucleoprotein R (HNRPR), mRNA OS=Homo sapiens PE=2 SV=1 - [B2R7W4_HUMAN]	#VALUE!	#VALUE!	12.16	8	4	7	7					125.389	12.16	7	7	633	70.8582	7.73779
Q13584	Isocitrate dehydrogenase [NADP] OS=Homo sapiens PE=2 SV=1 - [Q13584_HUMAN]	#VALUE!	#VALUE!	11.93	5	4	4	4					80.99	11.93	4	4	419	46.7853	7.1958
A0A024RBE8	Solute carrier family 25 (Mitochondrial carrier phosphate carrier), member 3, isoform CRA_a OS=Homo sapiens GN=SLC25A3 PE=2 SV=1 - [A0A024RBE8_HUMAN]	SLC25A3 PE=2 SV=1 - [A0A024RBE8_HUMAN]	SLC25A3	11.91	9	4	4	6					40.888	11.91	4	6	361	39.9326	9.36377
K7EQA8	Histone-arginine methyltransferase CARM1 (Fragment) OS=Homo sapiens GN=CARM1 PE=1 SV=1 - [K7EQA8_HUMAN]	CARM1 PE=1 SV=1 - [K7EQA8_HUMAN]	CARM1	11.08	2	4	4	4					49.2717	11.08	4	4	343	38.393	5.96045
A0A024R1T5	2',3'-cyclic-nucleotide 3'-phosphodiesterase OS=Homo sapiens GN=CNP PE=3 SV=1 - [A0A024R1T5_HUMAN]	CNP PE=3 SV=1 - [A0A024R1T5_HUMAN]	CNP	10.97	8	4	4	4					95.0137	10.97	4	4	401	45.0703	8.52881
O75616	GTPase Era, mitochondrial OS=Homo sapiens GN=ERAL1 PE=1 SV=2 - [ERAL1_HUMAN]	ERAL1 PE=1 SV=2 - [ERAL1_HUMAN]	ERAL1	10.76	5	4	4	4					64.2688	10.76	4	4	437	48.3195	8.83643
B3KM97	cDNA FLJ10554 fis, clone NT2RP2002385, highly similar to Synaptic glycoprotein SC2 OS=Homo sapiens PE=2 SV=1 - [B3KM97_HUMAN]	#VALUE!	#VALUE!	10.39	4	4	4	4					89.79	10.39	4	4	308	36.0298	9.49561
Q13283	Ras GTPase-activating protein-binding protein 1 OS=Homo sapiens GN=G3BP1 PE=1 SV=1 - [G3BP1_HUMAN]	G3BP1 PE=1 SV=1 - [G3BP1_HUMAN]	G3BP1	10.3	12	4	4	5					84.0789	10.3	4	5	466	52.1321	5.51611
J3QSV6	Ribosomal L1 domain-containing protein 1 (Fragment) OS=Homo sapiens GN=RSL1D1 PE=1 SV=1 - [J3QSV6_HUMAN]	RSL1D1 PE=1 SV=1 - [J3QSV6_HUMAN]	RSL1D1	10	9	4	4	4					46.81	10	4	4	430	48.1791	10.0229
Q15645	Pachytene checkpoint protein 2 homolog OS=Homo sapiens GN=TRIP13 PE=1 SV=2 - [PCH2_HUMAN]	TRIP13 PE=1 SV=2 - [PCH2_HUMAN]	TRIP13	9.95	2	4	4	4					80.7777	9.95	4	4	432	48.5205	6.0874
Q59E88	DnaJ (Hsp40) homolog, subfamily A, member 3 variant (Fragment) OS=Homo sapiens PE=2 SV=1 - [Q59E88_HUMAN]	#VALUE!	#VALUE!	9.83	3	4	4	5					121.002	9.83	4	5	478	52.2534	9.26123
Q6PJJ2	RRP1 protein (Fragment) OS=Homo sapiens GN=RRP1 PE=2 SV=2 - [Q6PJJ2_HUMAN]	RRP1 PE=2 SV=2 - [Q6PJJ2_HUMAN]	RRP1	9.78	5	4	4	4					80.9833	9.78	4	4	460	52.6755	9.33447
P82675	28S ribosomal protein S5, mitochondrial OS=Homo sapiens GN=MRPS5 PE=1 SV=2 - [RT05_HUMAN]	MRPS5 PE=1 SV=2 - [RT05_HUMAN]	MRPS5	9.77	2	4	4	4					128.922	9.77	4	4	430	47.9761	9.92041
B4DXX1	tRNA (guanine(26)-N(2))-dimethyltransferase OS=Homo sapiens PE=2 SV=1 - [B4DXX1_HUMAN]	#VALUE!	#VALUE!	9.36	4	4	4	4					138.767	9.36	4	4	577	64.9918	8.47021
Q96CA8	CDC2L2 protein (Fragment) OS=Homo sapiens GN=CDC2L2 PE=2 SV=1 - [Q96CA8_HUMAN]	CDC2L2 PE=2 SV=1 - [Q96CA8_HUMAN]	CDC2L2	9.27	20	4	4	4					80.5667	9.27	4	4	464	52.3734	5.08447
M0QXS5	Heterogeneous nuclear ribonucleoprotein L (Fragment) OS=Homo sapiens GN=HNRNPL PE=1 SV=1 - [M0QXS5_HUMAN]	HNRNPL PE=1 SV=1 - [M0QXS5_HUMAN]	HNRNPL	9.06	8	4	4	4					45.22	9.06	4	4	530	58.4353	6.78564
P48444	Coatomer subunit delta OS=Homo sapiens GN=ARCN1 PE=1 SV=1 - [COPD_HUMAN]	ARCN1 PE=1 SV=1 - [COPD_HUMAN]	ARCN1	9	4	4	4	4					132.417	9	4	4	511	57.1741	6.21436
A0A286YFA2	D-3-phosphoglycerate dehydrogenase OS=Homo sapiens GN=PHGDH PE=1 SV=1 - [A0A286YFA2_HUMAN]	PHGDH PE=1 SV=1 - [A0A286YFA2_HUMAN]	PHGDH	8.99	22	4	4	4					68.76	8.99	4	4	445	47.5735	5.89697
Q96SB4	SRSF protein kinase 1 OS=Homo sapiens GN=SRPK1 PE=1 SV=2 - [SRPK1_HUMAN]	SRPK1 PE=1 SV=2 - [SRPK1_HUMAN]	SRPK1	8.85	6	4	5	5					91.73	8.85	5	5	655	74.2784	6.16357
O95251	Histone acetyltransferase KAT7 OS=Homo sapiens GN=KAT7 PE=1 SV=1 - [KAT7_HUMAN]	KAT7 PE=1 SV=1 - [KAT7_HUMAN]	KAT7	8.84	7	4	4	4					78.71	8.84	4	4	611	70.5981	8.85107
B2RA56	Nicalin OS=Homo sapiens PE=2 SV=1 - [B2RA56_HUMAN]	#VALUE!	#VALUE!	8.7	7	4	4	4					109.159	8.7	4	4	552	61.72	7.48877
Q59G96	Dynamin 2 isoform 4 variant (Fragment) OS=Homo sapiens PE=2 SV=1 - [Q59G96_HUMAN]	#VALUE!	#VALUE!	8.62	18	4	4	4					50.41	8.62	4	4	487	55.0762	8.646
P23258	Tubulin gamma-1 chain OS=Homo sapiens GN=TUBG1 PE=1 SV=2 - [TBG1_HUMAN]	TUBG1 PE=1 SV=2 - [TBG1_HUMAN]	TUBG1	8.43	5	4	4	4					56.5815	8.43	4	4	451	51.1378	6.13818
A8KAP9	cDNA FLJ78448, highly similar to Homo sapiens argininosuccinate synthetase (ASS), transcript variant 1, mRNA OS=Homo sapiens PE=2 SV=1 - [A8KAP9_HUMAN]	#VALUE!	#VALUE!	8.01	8	4	4	4					64.5179	8.01	4	4	412	46.5249	8.03076
P27824	Calnexin OS=Homo sapiens GN=CANX PE=1 SV=2 - [CALX_HUMAN]	CANX PE=1 SV=2 - [CALX_HUMAN]	CANX	7.6	13	4	4	4					61.2785	7.6	4	4	592	67.5259	4.60205
B7Z1G6	Non-specific serine/threonine protein kinase OS=Homo sapiens PE=2 SV=1 - [B7Z1G6_HUMAN]	#VALUE!	#VALUE!	7.36	12	4	4	4					51.07	7.36	4	4	571	65.6057	9.02686
B4DED6	cDNA FLJ56545, highly similar to ATP-dependent RNA helicase DDX50 (EC 3.6.1.-) OS=Homo sapiens PE=2 SV=1 - [B4DED6_HUMAN]	#VALUE!	#VALUE!	6.69	7	4	4	4					76.7067	6.69	4	4	643	72.113	8.51416
O43290	U4/U6.U5 tri-snRNP-associated protein 1 OS=Homo sapiens GN=SART1 PE=1 SV=1 - [SNUT1_HUMAN]	SART1 PE=1 SV=1 - [SNUT1_HUMAN]	SART1	6.5	4	4	4	4					143.01	6.5	4	4	800	90.2003	6.12549
B0AZS5	Kinesin-like protein OS=Homo sapiens PE=2 SV=1 - [B0AZS5_HUMAN]	#VALUE!	#VALUE!	6.36	5	4	5	6					92.51	6.36	5	6	660	74.9821	6.40479
Q96T88	E3 ubiquitin-protein ligase UHRF1 OS=Homo sapiens GN=UHRF1 PE=1 SV=1 - [UHRF1_HUMAN]	UHRF1 PE=1 SV=1 - [UHRF1_HUMAN]	UHRF1	5.8	5	4	4	4					148.962	5.8	4	4	793	89.757	7.56201
Q06210	Glutamine--fructose-6-phosphate aminotransferase [isomerizing] 1 OS=Homo sapiens GN=GFPT1 PE=1 SV=3 - [GFPT1_HUMAN]	GFPT1 PE=1 SV=3 - [GFPT1_HUMAN]	GFPT1	5.72	6	4	4	4					81.3173	5.72	4	4	699	78.7563	7.10791
O94874	E3 UFM1-protein ligase 1 OS=Homo sapiens GN=UFL1 PE=1 SV=2 - [UFL1_HUMAN]	UFL1 PE=1 SV=2 - [UFL1_HUMAN]	UFL1	5.67	2	4	4	4					42.3	5.67	4	4	794	89.5398	6.78564
B4DHJ3	DNA-directed RNA polymerase subunit beta OS=Homo sapiens PE=2 SV=1 - [B4DHJ3_HUMAN]	#VALUE!	#VALUE!	5.66	7	4	4	4					87.1101	5.66	4	4	1167	132.941	7.2251
A0A1U9X7X5	Kinesin-like protein OS=Homo sapiens PE=3 SV=1 - [A0A1U9X7X5_HUMAN]	#VALUE!	#VALUE!	5.65	7	4	4	4					80.2791	5.65	4	4	673	73.7303	8.98291
Q2NL82	Pre-rRNA-processing protein TSR1 homolog OS=Homo sapiens GN=TSR1 PE=1 SV=1 - [TSR1_HUMAN]	TSR1 PE=1 SV=1 - [TSR1_HUMAN]	TSR1	5.6	1	4	4	4					87.07	5.6	4	4	804	91.7519	7.41553
A8K4M5	cDNA FLJ76043, highly similar to Homo sapiens cyclin T1 (CCNT1), mRNA OS=Homo sapiens PE=2 SV=1 - [A8K4M5_HUMAN]	#VALUE!	#VALUE!	5.51	2	4	4	4					35.84	5.51	4	4	726	80.5354	8.68994
B7ZW05	AKAP13 protein (Fragment) OS=Homo sapiens GN=AKAP13 PE=2 SV=1 - [B7ZW05_HUMAN]	AKAP13 PE=2 SV=1 - [B7ZW05_HUMAN]	AKAP13	5.44	6	4	4	4					41.88	5.44	4	4	1085	123.346	8.76318
B4DSH1	cDNA FLJ51295, highly similar to Cell division cycle 5-like protein OS=Homo sapiens PE=2 SV=1 - [B4DSH1_HUMAN]	#VALUE!	#VALUE!	5.16	3	4	4	4					59.95	5.16	4	4	775	89.1712	8.54346
Q86UK7	E3 ubiquitin-protein ligase ZNF598 OS=Homo sapiens GN=ZNF598 PE=1 SV=1 - [ZN598_HUMAN]	ZNF598 PE=1 SV=1 - [ZN598_HUMAN]	ZNF598	5.09	2	4	4	4					70.4092	5.09	4	4	904	98.5752	8.39697
Q96PY5	Formin-like protein 2 OS=Homo sapiens GN=FMNL2 PE=1 SV=3 - [FMNL2_HUMAN]	FMNL2 PE=1 SV=3 - [FMNL2_HUMAN]	FMNL2	4.51	9	4	4	4					103.747	4.51	4	4	1086	123.243	7.40088
P11498	Pyruvate carboxylase, mitochondrial OS=Homo sapiens GN=PC PE=1 SV=2 - [PYC_HUMAN]	PC PE=1 SV=2 - [PYC_HUMAN]	PC	4.33	3	4	4	4					79.7	4.33	4	4	1178	129.551	6.84424
B2RAH5	cDNA, FLJ94919, highly similar to Homo sapiens protein phosphatase 1, regulatory (inhibitor) subunit 12A (PPP1R12A), mRNA OS=Homo sapiens PE=2 SV=1 - [B2RAH5_HUMAN]	#VALUE!	#VALUE!	4.27	9	4	4	4					64.27	4.27	4	4	1030	115.259	5.42725
P35251	Replication factor C subunit 1 OS=Homo sapiens GN=RFC1 PE=1 SV=4 - [RFC1_HUMAN]	RFC1 PE=1 SV=4 - [RFC1_HUMAN]	RFC1	4.18	4	4	4	4					76.31	4.18	4	4	1148	128.175	9.36377
B4E0B1	cDNA FLJ52100 OS=Homo sapiens PE=2 SV=1 - [B4E0B1_HUMAN]	#VALUE!	#VALUE!	4.15	8	4	4	5					66.2376	4.15	4	5	891	100.918	8.26514
G3V5V3	Nuclear export mediator factor NEMF (Fragment) OS=Homo sapiens GN=NEMF PE=1 SV=8 - [G3V5V3_HUMAN]	NEMF PE=1 SV=8 - [G3V5V3_HUMAN]	NEMF	4.11	4	4	4	4					33.9367	4.11	4	4	998	113.878	5.84619
Q9H0A0	RNA cytidine acetyltransferase OS=Homo sapiens GN=NAT10 PE=1 SV=2 - [NAT10_HUMAN]	NAT10 PE=1 SV=2 - [NAT10_HUMAN]	NAT10	3.9	5	4	4	4					82.2746	3.9	4	4	1025	115.657	8.26514
Q59H95	Flightless I homolog variant (Fragment) OS=Homo sapiens PE=2 SV=1 - [Q59H95_HUMAN]	#VALUE!	#VALUE!	3.81	3	4	4	4					98.57	3.81	4	4	1101	125.198	5.26221
Q6ZMY0	cDNA FLJ16598 fis, clone TESTI4006473, weakly similar to ATP-dependent RNA helicase A OS=Homo sapiens PE=2 SV=1 - [Q6ZMY0_HUMAN]	#VALUE!	#VALUE!	3.73	4	4	4	4					129.355	3.73	4	4	1340	150.875	8.22119
Q9UIG0	Tyrosine-protein kinase BAZ1B OS=Homo sapiens GN=BAZ1B PE=1 SV=2 - [BAZ1B_HUMAN]	BAZ1B PE=1 SV=2 - [BAZ1B_HUMAN]	BAZ1B	3.51	1	4	5	5					55.3577	3.51	5	5	1483	170.796	8.48486
I3L1L3	Myb-binding protein 1A (Fragment) OS=Homo sapiens GN=MYBBP1A PE=1 SV=1 - [I3L1L3_HUMAN]	MYBBP1A PE=1 SV=1 - [I3L1L3_HUMAN]	MYBBP1A	3.51	3	4	4	4					99.18	3.51	4	4	1252	140.154	9.26123
A0A024RBQ5	2'-5'-oligoadenylate synthetase 3, 100kDa, isoform CRA_a OS=Homo sapiens GN=OAS3 PE=4 SV=1 - [A0A024RBQ5_HUMAN]	OAS3 PE=4 SV=1 - [A0A024RBQ5_HUMAN]	OAS3	3.22	5	4	4	4					56.6998	3.22	4	4	1087	121.095	8.35303
A0A087X0K9	Tight junction protein ZO-1 OS=Homo sapiens GN=TJP1 PE=1 SV=1 - [A0A087X0K9_HUMAN]	TJP1 PE=1 SV=1 - [A0A087X0K9_HUMAN]	TJP1	2.92	11	4	4	4					90.235	2.92	4	4	1676	187.734	6.69775
A4QN19	Protein transport protein sec16 (Fragment) OS=Homo sapiens GN=SEC16A PE=2 SV=1 - [A4QN19_HUMAN]	SEC16A PE=2 SV=1 - [A4QN19_HUMAN]	SEC16A	2.78	13	4	4	4					61.29	2.78	4	4	1727	186.378	5.40186
Q6R327	Rapamycin-insensitive companion of mTOR OS=Homo sapiens GN=RICTOR PE=1 SV=1 - [RICTR_HUMAN]	RICTOR PE=1 SV=1 - [RICTR_HUMAN]	RICTOR	2.63	3	4	4	5					61.8	2.63	4	5	1708	192.097	7.47412
G8JLA2	Myosin light polypeptide 6 OS=Homo sapiens GN=MYL6 PE=1 SV=1 - [G8JLA2_HUMAN]	MYL6 PE=1 SV=1 - [G8JLA2_HUMAN]	MYL6	67.76	15	3	8	18					540.808	67.76	8	18	152	17.0782	4.55127
F5H265	Polyubiquitin-C (Fragment) OS=Homo sapiens GN=UBC PE=1 SV=1 - [F5H265_HUMAN]	UBC PE=1 SV=1 - [F5H265_HUMAN]	UBC	45.64	39	3	3	5					131.513	45.64	3	5	149	16.8311	6.58057
P35268	60S ribosomal protein L22 OS=Homo sapiens GN=RPL22 PE=1 SV=2 - [RL22_HUMAN]	RPL22 PE=1 SV=2 - [RL22_HUMAN]	RPL22	39.06	8	3	3	5					171.346	39.06	3	5	128	14.7778	9.18799
Q9BWJ5	Splicing factor 3B subunit 5 OS=Homo sapiens GN=SF3B5 PE=1 SV=1 - [SF3B5_HUMAN]	SF3B5 PE=1 SV=1 - [SF3B5_HUMAN]	SF3B5	38.37	1	3	3	4					89.81	38.37	3	4	86	10.1288	6.354
P27348	14-3-3 protein theta OS=Homo sapiens GN=YWHAQ PE=1 SV=1 - [1433T_HUMAN]	YWHAQ PE=1 SV=1 - [1433T_HUMAN]	YWHAQ	35.51	10	3	8	8					187.261	35.51	8	8	245	27.7468	4.77979
B2R4M6	Protein S100 OS=Homo sapiens PE=2 SV=1 - [B2R4M6_HUMAN]	#VALUE!	#VALUE!	33.33	2	3	3	4					103.356	33.33	3	4	114	13.2015	6.12549
A0A0B4J1Z1	Serine/arginine-rich-splicing factor 7 OS=Homo sapiens GN=SRSF7 PE=1 SV=1 - [A0A0B4J1Z1_HUMAN]	SRSF7 PE=1 SV=1 - [A0A0B4J1Z1_HUMAN]	SRSF7	32.12	5	3	4	4					72.23	32.12	4	4	137	15.7528	9.80322
Q9BUF5	Tubulin beta-6 chain OS=Homo sapiens GN=TUBB6 PE=1 SV=1 - [TBB6_HUMAN]	TUBB6 PE=1 SV=1 - [TBB6_HUMAN]	TUBB6	30.27	16	3	10	17					524.768	30.27	10	17	446	49.825	4.88135
B2R6N6	cDNA, FLJ93036, highly similar to Homo sapiens tyrosine 3-monooxygenase/tryptophan 5-monooxygenaseactivation protein, eta polypeptide (YWHAH), mRNA OS=Homo sapiens PE=2 SV=1 - [B2R6N6_HUMAN]	#VALUE!	#VALUE!	29.27	8	3	7	7					119.502	29.27	7	7	246	28.103	4.93213
E7ETK0	40S ribosomal protein S24 OS=Homo sapiens GN=RPS24 PE=1 SV=1 - [E7ETK0_HUMAN]	RPS24 PE=1 SV=1 - [E7ETK0_HUMAN]	RPS24	29.01	3	3	3	6					178.802	29.01	3	6	131	15.1873	10.8872
O60783	28S ribosomal protein S14, mitochondrial OS=Homo sapiens GN=MRPS14 PE=1 SV=1 - [RT14_HUMAN]	MRPS14 PE=1 SV=1 - [RT14_HUMAN]	MRPS14	28.91	3	3	3	3					55.0091	28.91	3	3	128	15.129	11.4146
C9J9S3	Serine/threonine-protein phosphatase (Fragment) OS=Homo sapiens GN=PPP1CB PE=1 SV=1 - [C9J9S3_HUMAN]	PPP1CB PE=1 SV=1 - [C9J9S3_HUMAN]	PPP1CB	28.8	20	3	3	3					93.6933	28.8	3	3	125	14.2564	5.2749
H7C2W9	60S ribosomal protein L31 (Fragment) OS=Homo sapiens GN=RPL31 PE=1 SV=1 - [H7C2W9_HUMAN]	RPL31 PE=1 SV=1 - [H7C2W9_HUMAN]	RPL31	28.7	8	3	3	4					106.59	28.7	3	4	108	12.8031	11.0044
Q9Y3U8	60S ribosomal protein L36 OS=Homo sapiens GN=RPL36 PE=1 SV=3 - [RL36_HUMAN]	RPL36 PE=1 SV=3 - [RL36_HUMAN]	RPL36	28.57	3	3	3	4					106.26	28.57	3	4	105	12.2459	11.5903
B4E2T4	cDNA FLJ54121, highly similar to Cysteine and glycine-rich protein 1 OS=Homo sapiens PE=2 SV=1 - [B4E2T4_HUMAN]	#VALUE!	#VALUE!	27.86	10	3	3	6					72.48	27.86	3	6	140	14.9612	8.57275
A8K9J7	Histone H2B OS=Homo sapiens PE=2 SV=1 - [A8K9J7_HUMAN]	#VALUE!	#VALUE!	27.78	20	3	3	6					238.013	27.78	3	6	126	13.9876	10.3159
P05141	ADP/ATP translocase 2 OS=Homo sapiens GN=SLC25A5 PE=1 SV=7 - [ADT2_HUMAN]	SLC25A5 PE=1 SV=7 - [ADT2_HUMAN]	SLC25A5	26.51	4	3	8	8					120.632	26.51	8	8	298	32.8312	9.68604
Q08ES8	Cell growth-inhibiting protein 34 OS=Homo sapiens PE=2 SV=1 - [Q08ES8_HUMAN]	#VALUE!	#VALUE!	25.42	4	3	3	5					138.86	25.42	3	5	177	20.0816	9.59814
P60866	40S ribosomal protein S20 OS=Homo sapiens GN=RPS20 PE=1 SV=1 - [RS20_HUMAN]	RPS20 PE=1 SV=1 - [RS20_HUMAN]	RPS20	25.21	4	3	3	5					77.22	25.21	3	5	119	13.3643	9.93506
P62851	40S ribosomal protein S25 OS=Homo sapiens GN=RPS25 PE=1 SV=1 - [RS25_HUMAN]	RPS25 PE=1 SV=1 - [RS25_HUMAN]	RPS25	24	1	3	3	4					101.19	24	3	4	125	13.7337	10.1108
Q5JRI1	Serine/arginine-rich-splicing factor 10 OS=Homo sapiens GN=SRSF10 PE=1 SV=1 - [Q5JRI1_HUMAN]	SRSF10 PE=1 SV=1 - [Q5JRI1_HUMAN]	SRSF10	22.09	5	3	3	3					47.4828	22.09	3	3	172	20.9005	10.4771
H0YH88	Nucleosome assembly protein 1-like 1 (Fragment) OS=Homo sapiens GN=NAP1L1 PE=1 SV=1 - [H0YH88_HUMAN]	NAP1L1 PE=1 SV=1 - [H0YH88_HUMAN]	NAP1L1	22.03	32	3	3	3					64.914	22.03	3	3	177	21.0635	4.83057
J3QQS1	28S ribosomal protein S7, mitochondrial (Fragment) OS=Homo sapiens GN=MRPS7 PE=1 SV=1 - [J3QQS1_HUMAN]	MRPS7 PE=1 SV=1 - [J3QQS1_HUMAN]	MRPS7	20.93	5	3	3	3					26.41	20.93	3	3	172	20.0005	10.1108
P16401	Histone H1.5 OS=Homo sapiens GN=HIST1H1B PE=1 SV=3 - [H15_HUMAN]	HIST1H1B PE=1 SV=3 - [H15_HUMAN]	HIST1H1B	20.35	2	3	4	5					119.12	20.35	4	5	226	22.5665	10.9165
C9JEL3	Eukaryotic translation initiation factor 4E type 2 (Fragment) OS=Homo sapiens GN=EIF4E2 PE=1 SV=1 - [C9JEL3_HUMAN]	EIF4E2 PE=1 SV=1 - [C9JEL3_HUMAN]	EIF4E2	19.72	8	3	3	3					0	19.72	3	3	213	24.5871	7.53271
Q8IWR8	Ribosomal protein L19 (Fragment) OS=Homo sapiens PE=2 SV=1 - [Q8IWR8_HUMAN]	#VALUE!	#VALUE!	19.65	6	3	3	5					118.11	19.65	3	5	173	20.8068	11.4438
Q92522	Histone H1x OS=Homo sapiens GN=H1FX PE=1 SV=1 - [H1X_HUMAN]	H1FX PE=1 SV=1 - [H1X_HUMAN]	H1FX	17.37	1	3	3	3					77.6967	17.37	3	3	213	22.4735	10.7554
Q2NLD4	PURA protein (Fragment) OS=Homo sapiens GN=PURA PE=2 SV=1 - [Q2NLD4_HUMAN]	PURA PE=2 SV=1 - [Q2NLD4_HUMAN]	PURA	16.84	5	3	3	3					77.1733	16.84	3	3	285	31.9952	7.04932
A0A140TA73	Beta-2-syntrophin (Fragment) OS=Homo sapiens GN=SNTB2 PE=1 SV=1 - [A0A140TA73_HUMAN]	SNTB2 PE=1 SV=1 - [A0A140TA73_HUMAN]	SNTB2	16.06	5	3	3	3					91.6575	16.06	3	3	193	19.4104	10.2134
O60762	Dolichol-phosphate mannosyltransferase subunit 1 OS=Homo sapiens GN=DPM1 PE=1 SV=1 - [DPM1_HUMAN]	DPM1 PE=1 SV=1 - [DPM1_HUMAN]	DPM1	14.62	5	3	3	3					112.513	14.62	3	3	260	29.6158	9.56885
Q969G5	Caveolae-associated protein 3 OS=Homo sapiens GN=CAVIN3 PE=1 SV=3 - [CAVN3_HUMAN]	CAVIN3 PE=1 SV=3 - [CAVN3_HUMAN]	CAVIN3	14.56	2	3	3	3					70.33	14.56	3	3	261	27.6845	6.43018
Q52LJ0	Protein FAM98B OS=Homo sapiens GN=FAM98B PE=1 SV=1 - [FA98B_HUMAN]	FAM98B PE=1 SV=1 - [FA98B_HUMAN]	FAM98B	14.55	1	3	3	3					138.75	14.55	3	3	330	37.167	6.29053
O96019	Actin-like protein 6A OS=Homo sapiens GN=ACTL6A PE=1 SV=1 - [ACL6A_HUMAN]	ACTL6A PE=1 SV=1 - [ACL6A_HUMAN]	ACTL6A	14.45	4	3	3	3					87.15	14.45	3	3	429	47.4303	5.60498
C9J2C4	DnaJ homolog subfamily B member 6 (Fragment) OS=Homo sapiens GN=DNAJB6 PE=1 SV=1 - [C9J2C4_HUMAN]	DNAJB6 PE=1 SV=1 - [C9J2C4_HUMAN]	DNAJB6	14.04	18	3	3	3					109.715	14.04	3	3	228	25.3613	6.96143
Q29645	HLA-Cw protein (Fragment) OS=Homo sapiens GN=HLA-Cw PE=2 SV=1 - [Q29645_HUMAN]	HLA-Cw PE=2 SV=1 - [Q29645_HUMAN]	HLA-Cw	13.9	7674	3	3	3					89.47	13.9	3	3	259	29.7924	5.42725
A0A024RDP4	Paraspeckle component 1, isoform CRA_b OS=Homo sapiens GN=PSPC1 PE=4 SV=1 - [A0A024RDP4_HUMAN]	PSPC1 PE=4 SV=1 - [A0A024RDP4_HUMAN]	PSPC1	13.49	4	3	4	4					77.8373	13.49	4	4	393	45.5423	6.58057
Q14249	Endonuclease G, mitochondrial OS=Homo sapiens GN=ENDOG PE=1 SV=4 - [NUCG_HUMAN]	ENDOG PE=1 SV=4 - [NUCG_HUMAN]	ENDOG	12.46	1	3	3	4					80.5467	12.46	3	4	297	32.6	9.49561
Q9UKD2	mRNA turnover protein 4 homolog OS=Homo sapiens GN=MRTO4 PE=1 SV=2 - [MRT4_HUMAN]	MRTO4 PE=1 SV=2 - [MRT4_HUMAN]	MRTO4	12.13	2	3	3	3					63.8877	12.13	3	3	239	27.5429	8.29443
C9JZE3	Replication initiator 1 (Fragment) OS=Homo sapiens GN=REPIN1 PE=1 SV=1 - [C9JZE3_HUMAN]	REPIN1 PE=1 SV=1 - [C9JZE3_HUMAN]	REPIN1	12.02	6	3	3	3					134.59	12.02	3	3	366	41.3373	11.2388
B7Z475	cDNA FLJ55712, highly similar to F-box-like/WD repeat protein TBL1XR1 OS=Homo sapiens PE=2 SV=1 - [B7Z475_HUMAN]	#VALUE!	#VALUE!	11.7	16	3	3	3					51.43	11.7	3	3	376	40.7308	6.82959
Q8N5N1	Kinesin-like protein (Fragment) OS=Homo sapiens PE=2 SV=1 - [Q8N5N1_HUMAN]	#VALUE!	#VALUE!	11.54	6	3	4	5					77.5932	11.54	4	5	468	52.2954	7.12256
A0A0A6YYC7	HCG2042749, isoform CRA_d OS=Homo sapiens GN=ZFP91-CNTF PE=4 SV=1 - [A0A0A6YYC7_HUMAN]	ZFP91-CNTF PE=4 SV=1 - [A0A0A6YYC7_HUMAN]	ZFP91-CNTF	11.53	5	3	3	3					21.8	11.53	3	3	529	59.5339	8.19189
Q9NY12	H/ACA ribonucleoprotein complex subunit 1 OS=Homo sapiens GN=GAR1 PE=1 SV=1 - [GAR1_HUMAN]	GAR1 PE=1 SV=1 - [GAR1_HUMAN]	GAR1	11.52	1	3	3	3					48.49	11.52	3	3	217	22.3342	10.9165
H7BY16	Nucleolin (Fragment) OS=Homo sapiens GN=NCL PE=1 SV=8 - [H7BY16_HUMAN]	NCL PE=1 SV=8 - [H7BY16_HUMAN]	NCL	11.49	6	3	3	3					75.6937	11.49	3	3	296	32.3701	5.36377
Q14257	Reticulocalbin-2 OS=Homo sapiens GN=RCN2 PE=1 SV=1 - [RCN2_HUMAN]	RCN2 PE=1 SV=1 - [RCN2_HUMAN]	RCN2	11.04	3	3	3	3					32.773	11.04	3	3	317	36.8536	4.39893
Q5VU21	PAI-1 mRNA-binding protein variant OS=Homo sapiens PE=2 SV=1 - [Q5VU21_HUMAN]	#VALUE!	#VALUE!	10.34	5	3	3	3					31.035	10.34	3	3	387	42.4013	8.44092
G3XAC6	RNA-binding protein 39 OS=Homo sapiens GN=RBM39 PE=1 SV=1 - [G3XAC6_HUMAN]	RBM39 PE=1 SV=1 - [G3XAC6_HUMAN]	RBM39	9.69	21	3	3	3					69.2025	9.69	3	3	423	47.9941	10.5649
F8VQ14	T-complex protein 1 subunit beta OS=Homo sapiens GN=CCT2 PE=1 SV=1 - [F8VQ14_HUMAN]	CCT2 PE=1 SV=1 - [F8VQ14_HUMAN]	CCT2	9.62	5	3	3	3					59.48	9.62	3	3	416	44.7846	6.53662
R4GND3	Pleckstrin homology-like domain family A member 1 OS=Homo sapiens GN=PHLDA1 PE=1 SV=1 - [R4GND3_HUMAN]	PHLDA1 PE=1 SV=1 - [R4GND3_HUMAN]	PHLDA1	9.23	5	3	3	3					82.44	9.23	3	3	260	29.634	9.20264
P51570	Galactokinase OS=Homo sapiens GN=GALK1 PE=1 SV=1 - [GALK1_HUMAN]	GALK1 PE=1 SV=1 - [GALK1_HUMAN]	GALK1	9.18	8	3	3	3					57.36	9.18	3	3	392	42.2456	6.45557
Q5T9Q5	Succinate--CoA ligase [ADP-forming] subunit beta, mitochondrial (Fragment) OS=Homo sapiens GN=SUCLA2 PE=1 SV=1 - [Q5T9Q5_HUMAN]	SUCLA2 PE=1 SV=1 - [Q5T9Q5_HUMAN]	SUCLA2	9.06	13	3	3	3					0	9.06	3	3	298	32.0191	5.59229
Q99496	E3 ubiquitin-protein ligase RING2 OS=Homo sapiens GN=RNF2 PE=1 SV=1 - [RING2_HUMAN]	RNF2 PE=1 SV=1 - [RING2_HUMAN]	RNF2	8.93	7	3	3	4					48.1093	8.93	3	4	336	37.6316	6.84424
Q96DI9	POLDIP3 protein (Fragment) OS=Homo sapiens GN=POLDIP3 PE=2 SV=2 - [Q96DI9_HUMAN]	POLDIP3 PE=2 SV=2 - [Q96DI9_HUMAN]	POLDIP3	8.87	11	3	3	3					54.5739	8.87	3	3	417	45.6303	10.0376
A0A087WZ06	Serine/threonine-protein kinase 3 OS=Homo sapiens GN=STK3 PE=1 SV=1 - [A0A087WZ06_HUMAN]	STK3 PE=1 SV=1 - [A0A087WZ06_HUMAN]	STK3	8.68	10	3	3	3					44.03	8.68	3	3	380	43.9246	5.09717
Q92665	28S ribosomal protein S31, mitochondrial OS=Homo sapiens GN=MRPS31 PE=1 SV=3 - [RT31_HUMAN]	MRPS31 PE=1 SV=3 - [RT31_HUMAN]	MRPS31	8.61	1	3	3	3					84.58	8.61	3	3	395	45.2905	9.29053
D6RB59	Exocyst complex component 3 OS=Homo sapiens GN=EXOC3 PE=1 SV=1 - [D6RB59_HUMAN]	EXOC3 PE=1 SV=1 - [D6RB59_HUMAN]	EXOC3	8.01	7	3	3	4					23.37	8.01	3	4	462	53.2076	7.75244
Q9NPQ8	Synembryn-A OS=Homo sapiens GN=RIC8A PE=1 SV=3 - [RIC8A_HUMAN]	RIC8A PE=1 SV=3 - [RIC8A_HUMAN]	RIC8A	7.72	9	3	3	3					47.34	7.72	3	3	531	59.6715	5.32568
P19474	E3 ubiquitin-protein ligase TRIM21 OS=Homo sapiens GN=TRIM21 PE=1 SV=1 - [RO52_HUMAN]	TRIM21 PE=1 SV=1 - [RO52_HUMAN]	TRIM21	7.58	1	3	3	3					100.317	7.58	3	3	475	54.1351	6.37939
P17987	T-complex protein 1 subunit alpha OS=Homo sapiens GN=TCP1 PE=1 SV=1 - [TCPA_HUMAN]	TCP1 PE=1 SV=1 - [TCPA_HUMAN]	TCP1	7.37	8	3	3	3					73.49	7.37	3	3	556	60.3056	6.11279
T1WFC1	Golgi-associated PDZ and coiled-coil motif containing protein transcript variant 4 OS=Homo sapiens GN=GOPC PE=2 SV=1 - [T1WFC1_HUMAN]	GOPC PE=2 SV=1 - [T1WFC1_HUMAN]	GOPC	7.29	3	3	3	3					37.8533	7.29	3	3	398	43.8354	5.97314
P24752	Acetyl-CoA acetyltransferase, mitochondrial OS=Homo sapiens GN=ACAT1 PE=1 SV=1 - [THIL_HUMAN]	ACAT1 PE=1 SV=1 - [THIL_HUMAN]	ACAT1	7.03	2	3	3	3					49.56	7.03	3	3	427	45.1706	8.85107
O95340	Bifunctional 3'-phosphoadenosine 5'-phosphosulfate synthase 2 OS=Homo sapiens GN=PAPSS2 PE=1 SV=2 - [PAPS2_HUMAN]	PAPSS2 PE=1 SV=2 - [PAPS2_HUMAN]	PAPSS2	7	3	3	3	3					25.41	7	3	3	614	69.4566	8.03076
X5D7S8	Major vault protein isoform D OS=Homo sapiens GN=MVP PE=2 SV=1 - [X5D7S8_HUMAN]	MVP PE=2 SV=1 - [X5D7S8_HUMAN]	MVP	6.84	14	3	3	3					42.13	6.84	3	3	673	75.5843	5.45264
A8K7D9	Importin subunit alpha OS=Homo sapiens PE=2 SV=1 - [A8K7D9_HUMAN]	#VALUE!	#VALUE!	6.81	5	3	3	3					66.5136	6.81	3	3	529	57.7979	5.40186
B4DPT1	cDNA FLJ51524, highly similar to Set1/Ash2 histone methyltransferase complex subunit ASH2 OS=Homo sapiens PE=2 SV=1 - [B4DPT1_HUMAN]	#VALUE!	#VALUE!	6.75	7	3	3	3					33.8441	6.75	3	3	489	55.2314	8.19189
Q14684	Ribosomal RNA processing protein 1 homolog B OS=Homo sapiens GN=RRP1B PE=1 SV=3 - [RRP1B_HUMAN]	RRP1B PE=1 SV=3 - [RRP1B_HUMAN]	RRP1B	6.73	2	3	3	3					29.66	6.73	3	3	758	84.3752	9.75928
A0A024R3R5	Lamin B receptor, isoform CRA_a OS=Homo sapiens GN=LBR PE=4 SV=1 - [A0A024R3R5_HUMAN]	LBR PE=4 SV=1 - [A0A024R3R5_HUMAN]	LBR	6.67	4	3	3	3					42.44	6.67	3	3	615	70.685	9.36377
Q13131	5'-AMP-activated protein kinase catalytic subunit alpha-1 OS=Homo sapiens GN=PRKAA1 PE=1 SV=4 - [AAPK1_HUMAN]	PRKAA1 PE=1 SV=4 - [AAPK1_HUMAN]	PRKAA1	6.62	6	3	3	3					51.59	6.62	3	3	559	63.9686	8.11865
Q9NR12	PDZ and LIM domain protein 7 OS=Homo sapiens GN=PDLIM7 PE=1 SV=1 - [PDLI7_HUMAN]	PDLIM7 PE=1 SV=1 - [PDLI7_HUMAN]	PDLIM7	6.56	3	3	3	3					29.59	6.56	3	3	457	49.8126	8.41162
B7Z4W4	cDNA FLJ50817, highly similar to UV excision repair protein RAD23 homolog B OS=Homo sapiens PE=2 SV=1 - [B7Z4W4_HUMAN]	#VALUE!	#VALUE!	6.44	8	3	3	3					28.22	6.44	3	3	388	40.6883	4.89404
O15371	Eukaryotic translation initiation factor 3 subunit D OS=Homo sapiens GN=EIF3D PE=1 SV=1 - [EIF3D_HUMAN]	EIF3D PE=1 SV=1 - [EIF3D_HUMAN]	EIF3D	6.39	6	3	3	3					76.76	6.39	3	3	548	63.9324	6.04932
Q49A26	Putative oxidoreductase GLYR1 OS=Homo sapiens GN=GLYR1 PE=1 SV=3 - [GLYR1_HUMAN]	GLYR1 PE=1 SV=3 - [GLYR1_HUMAN]	GLYR1	6.33	6	3	3	3					62.68	6.33	3	3	553	60.518	9.17334
H0YD93	RUN and FYVE domain-containing protein 2 (Fragment) OS=Homo sapiens GN=RUFY2 PE=1 SV=1 - [H0YD93_HUMAN]	RUFY2 PE=1 SV=1 - [H0YD93_HUMAN]	RUFY2	6.29	5	3	3	3					49.67	6.29	3	3	620	71.3889	5.98584
P78362	SRSF protein kinase 2 OS=Homo sapiens GN=SRPK2 PE=1 SV=3 - [SRPK2_HUMAN]	SRPK2 PE=1 SV=3 - [SRPK2_HUMAN]	SRPK2	6.1	3	3	4	4					89.4733	6.1	4	4	688	77.4782	4.97021
P57772	Selenocysteine-specific elongation factor OS=Homo sapiens GN=EEFSEC PE=1 SV=4 - [SELB_HUMAN]	EEFSEC PE=1 SV=4 - [SELB_HUMAN]	EEFSEC	5.7	2	3	3	3					50.9933	5.7	3	3	596	65.2631	8.35303
Q9H845	Acyl-CoA dehydrogenase family member 9, mitochondrial OS=Homo sapiens GN=ACAD9 PE=1 SV=1 - [ACAD9_HUMAN]	ACAD9 PE=1 SV=1 - [ACAD9_HUMAN]	ACAD9	5.48	6	3	3	3					55.88	5.48	3	3	621	68.7167	7.95752
B2RDW9	cDNA, FLJ96803, highly similar to Homo sapiens GTP binding protein 1 (GTPBP1), mRNA OS=Homo sapiens PE=2 SV=1 - [B2RDW9_HUMAN]	#VALUE!	#VALUE!	5.48	4	3	3	3					47.46	5.48	3	3	584	63.4378	9.01221
Q14694	Ubiquitin carboxyl-terminal hydrolase 10 OS=Homo sapiens GN=USP10 PE=1 SV=2 - [UBP10_HUMAN]	USP10 PE=1 SV=2 - [UBP10_HUMAN]	USP10	5.39	5	3	3	3					101.277	5.39	3	3	798	87.0798	5.31299
B2RE34	cDNA, FLJ96901, highly similar to Homo sapiens Rac GTPase activating protein 1 (RACGAP1), mRNA OS=Homo sapiens PE=2 SV=1 - [B2RE34_HUMAN]	#VALUE!	#VALUE!	5.38	17	3	3	3					30.04	5.38	3	3	632	70.9238	8.95361
Q8WUA4	General transcription factor 3C polypeptide 2 OS=Homo sapiens GN=GTF3C2 PE=1 SV=2 - [TF3C2_HUMAN]	GTF3C2 PE=1 SV=2 - [TF3C2_HUMAN]	GTF3C2	5.05	15	3	3	3					41.6	5.05	3	3	911	100.616	7.31299
B7Z5E7	cDNA FLJ51046, highly similar to 60 kDa heat shock protein, mitochondrial OS=Homo sapiens PE=2 SV=1 - [B7Z5E7_HUMAN]	#VALUE!	#VALUE!	4.84	5	3	3	3					38.05	4.84	3	3	517	55.0491	5.60498
B2RD24	cDNA, FLJ96424 OS=Homo sapiens PE=2 SV=1 - [B2RD24_HUMAN]	#VALUE!	#VALUE!	4.77	7	3	3	3					55.38	4.77	3	3	733	79.5889	7.97217
B7Z6I3	DNA ligase OS=Homo sapiens PE=2 SV=1 - [B7Z6I3_HUMAN]	#VALUE!	#VALUE!	4.74	6	3	3	3					75.9033	4.74	3	3	738	82.27	8.57275
B5MCF9	Pescadillo homolog OS=Homo sapiens GN=PES1 PE=1 SV=1 - [B5MCF9_HUMAN]	PES1 PE=1 SV=1 - [B5MCF9_HUMAN]	#VALUE!	4.73	6	3	3	3					79.4	4.73	3	3	571	66.036	7.50342
B4DT66	cDNA FLJ55367, highly similar to Rattus norvegicus SDA1 domain containing 1 (Sdad1), mRNA OS=Homo sapiens PE=2 SV=1 - [B4DT66_HUMAN]	#VALUE!	#VALUE!	4.62	6	3	3	3					49.62	4.62	3	3	650	75.4921	9.21729
B4DNZ0	cDNA FLJ53819, highly similar to Tyrosine-protein phosphatase non-receptor type 14 (EC 3.1.3.48) (Fragment) OS=Homo sapiens PE=2 SV=1 - [B4DNZ0_HUMAN]	#VALUE!	#VALUE!	4.61	4	3	3	3					20.66	4.61	3	3	802	90.5585	7.75244
Q6I7N8	Lymphoid specific helicase variant9 OS=Homo sapiens GN=HELLS PE=2 SV=1 - [Q6I7N8_HUMAN]	HELLS PE=2 SV=1 - [Q6I7N8_HUMAN]	HELLS	4.57	7	3	3	3					47.89	4.57	3	3	809	93.9026	8.1626
Q53GR7	Solute carrier family 25, member 13 (Citrin) variant (Fragment) OS=Homo sapiens PE=2 SV=1 - [Q53GR7_HUMAN]	#VALUE!	#VALUE!	4.44	5	3	3	3					46.495	4.44	3	3	675	74.0696	8.38232
Q969H0	F-box/WD repeat-containing protein 7 OS=Homo sapiens GN=FBXW7 PE=1 SV=1 - [FBXW7_HUMAN]	FBXW7 PE=1 SV=1 - [FBXW7_HUMAN]	FBXW7	4.38	8	3	3	3					77.26	4.38	3	3	707	79.6133	5.79541
P57740	Nuclear pore complex protein Nup107 OS=Homo sapiens GN=NUP107 PE=1 SV=1 - [NU107_HUMAN]	NUP107 PE=1 SV=1 - [NU107_HUMAN]	NUP107	4.22	2	3	3	3					115.59	4.22	3	3	925	106.307	5.42725
Q9NW13	RNA-binding protein 28 OS=Homo sapiens GN=RBM28 PE=1 SV=3 - [RBM28_HUMAN]	RBM28 PE=1 SV=3 - [RBM28_HUMAN]	RBM28	4.08	3	3	3	3					31.78	4.08	3	3	759	85.6847	9.21729
Q96P70	Importin-9 OS=Homo sapiens GN=IPO9 PE=1 SV=3 - [IPO9_HUMAN]	IPO9 PE=1 SV=3 - [IPO9_HUMAN]	IPO9	4.03	1	3	3	3					107.475	4.03	3	3	1041	115.889	4.80518
B7Z2X4	cDNA FLJ53327, highly similar to Gelsolin OS=Homo sapiens PE=2 SV=1 - [B7Z2X4_HUMAN]	#VALUE!	#VALUE!	3.97	13	3	3	3					41.56	3.97	3	3	705	77.7411	5.69385
M0R3F6	SURP and G-patch domain-containing protein 2 OS=Homo sapiens GN=SUGP2 PE=1 SV=1 - [M0R3F6_HUMAN]	SUGP2 PE=1 SV=1 - [M0R3F6_HUMAN]	SUGP2	3.69	7	3	3	3					48.6429	3.69	3	3	841	93.8011	8.83643
Q9Y678	Coatomer subunit gamma-1 OS=Homo sapiens GN=COPG1 PE=1 SV=1 - [COPG1_HUMAN]	COPG1 PE=1 SV=1 - [COPG1_HUMAN]	COPG1	3.66	3	3	3	4					32.9903	3.66	3	4	874	97.6555	5.46533
B4DM03	cDNA FLJ50574, highly similar to ATP-dependent RNA helicase DDX24 (EC 3.6.1.-) OS=Homo sapiens PE=2 SV=1 - [B4DM03_HUMAN]	#VALUE!	#VALUE!	3.54	13	3	3	3					60.31	3.54	3	3	763	85.4567	8.42627
B4DYP7	Gamma-tubulin complex component OS=Homo sapiens PE=2 SV=1 - [B4DYP7_HUMAN]	#VALUE!	#VALUE!	3.46	4	3	3	3					74.0013	3.46	3	3	897	102.508	8.22119
O94906	Pre-mRNA-processing factor 6 OS=Homo sapiens GN=PRPF6 PE=1 SV=1 - [PRP6_HUMAN]	PRPF6 PE=1 SV=1 - [PRP6_HUMAN]	PRPF6	3.4	1	3	3	3					48.85	3.4	3	3	941	106.858	8.25049
B3KX47	cDNA FLJ44733 fis, clone BRACE3026290, highly similar to Lethal(2) giant larvae protein homolog 2 OS=Homo sapiens PE=2 SV=1 - [B3KX47_HUMAN]	#VALUE!	#VALUE!	3.39	4	3	3	3					73.4107	3.39	3	3	1004	111.048	6.85889
K4DI93	Cullin 4B, isoform CRA_e OS=Homo sapiens GN=CUL4B PE=1 SV=1 - [K4DI93_HUMAN]	CUL4B PE=1 SV=1 - [K4DI93_HUMAN]	CUL4B	3.33	6	3	3	3					46.3207	3.33	3	3	900	102.691	8.03076
G5EA48	SLIT-ROBO Rho GTPase activating protein 1, isoform CRA_a OS=Homo sapiens GN=SRGAP1 PE=1 SV=1 - [G5EA48_HUMAN]	SRGAP1 PE=1 SV=1 - [G5EA48_HUMAN]	SRGAP1	3.33	15	3	3	3					79.3967	3.33	3	3	1022	116.768	6.7417
Q53FR4	Vacuolar protein sorting 35 variant (Fragment) OS=Homo sapiens PE=2 SV=1 - [Q53FR4_HUMAN]	#VALUE!	#VALUE!	3.27	6	3	3	3					46.56	3.27	3	3	796	91.6229	5.49072
E9PDF6	Unconventional myosin-Ib OS=Homo sapiens GN=MYO1B PE=1 SV=1 - [E9PDF6_HUMAN]	MYO1B PE=1 SV=1 - [E9PDF6_HUMAN]	MYO1B	3.16	7	3	3	3					15.77	3.16	3	3	1107	128.4	9.30518
E7EUL6	MDS1 and EVI1 complex locus protein EVI1 OS=Homo sapiens GN=MECOM PE=1 SV=1 - [E7EUL6_HUMAN]	MECOM PE=1 SV=1 - [E7EUL6_HUMAN]	MECOM	3.09	10	3	3	3					23.4	3.09	3	3	1003	112.891	6.68311
P22102	Trifunctional purine biosynthetic protein adenosine-3 OS=Homo sapiens GN=GART PE=1 SV=1 - [PUR2_HUMAN]	GART PE=1 SV=1 - [PUR2_HUMAN]	GART	2.77	11	3	3	3					31.85	2.77	3	3	1010	107.699	6.69775
B7ZKM7	UACA protein OS=Homo sapiens GN=UACA PE=2 SV=1 - [B7ZKM7_HUMAN]	UACA PE=2 SV=1 - [B7ZKM7_HUMAN]	UACA	2.75	8	3	3	3					19.84	2.75	3	3	1307	150.469	7.02002
A8K8U1	cDNA FLJ77762, highly similar to Homo sapiens cullin-associated and neddylation-dissociated 1 (CAND1), mRNA OS=Homo sapiens PE=2 SV=1 - [A8K8U1_HUMAN]	#VALUE!	#VALUE!	2.68	4	3	3	3					56.85	2.68	3	3	1230	136.231	5.8335
B3KVE5	cDNA FLJ16456 fis, clone BRAWH3009013, highly similar to AT-hook-containing transcription factor 1 (Fragment) OS=Homo sapiens PE=2 SV=1 - [B3KVE5_HUMAN]	#VALUE!	#VALUE!	2.65	4	3	3	3					57.2963	2.65	3	3	1322	146.944	6.1001
Q7Z3K3	Pogo transposable element with ZNF domain OS=Homo sapiens GN=POGZ PE=1 SV=2 - [POGZ_HUMAN]	POGZ PE=1 SV=2 - [POGZ_HUMAN]	POGZ	2.55	2	3	3	3					70.4633	2.55	3	3	1410	155.245	7.40088
Q92574	Hamartin OS=Homo sapiens GN=TSC1 PE=1 SV=2 - [TSC1_HUMAN]	TSC1 PE=1 SV=2 - [TSC1_HUMAN]	TSC1	2.23	2	3	3	3					53.56	2.23	3	3	1164	129.685	6.46826
B7ZKR9	DNA-directed RNA polymerase subunit OS=Homo sapiens GN=POLR1A PE=2 SV=1 - [B7ZKR9_HUMAN]	POLR1A PE=2 SV=1 - [B7ZKR9_HUMAN]	POLR1A	2.15	8	3	3	3					36.5471	2.15	3	3	1720	194.662	6.94678
I0B0K8	Truncated profilaggrin OS=Homo sapiens GN=FLG PE=4 SV=1 - [I0B0K8_HUMAN]	FLG PE=4 SV=1 - [I0B0K8_HUMAN]	FLG	2.04	9	3	3	4					70.6046	2.04	3	4	4021	430.162	9.29053
Q9BTC0	Death-inducer obliterator 1 OS=Homo sapiens GN=DIDO1 PE=1 SV=5 - [DIDO1_HUMAN]	DIDO1 PE=1 SV=5 - [DIDO1_HUMAN]	DIDO1	1.79	1	3	3	3					80.1767	1.79	3	3	2240	243.723	7.88428
O14646	Chromodomain-helicase-DNA-binding protein 1 OS=Homo sapiens GN=CHD1 PE=1 SV=2 - [CHD1_HUMAN]	CHD1 PE=1 SV=2 - [CHD1_HUMAN]	CHD1	1.64	4	3	3	3					67.3	1.64	3	3	1710	196.567	7.13721
A0A024RBS1	GCN1 general control of amino-acid synthesis 1-like 1 (Yeast), isoform CRA_b OS=Homo sapiens GN=GCN1L1 PE=4 SV=1 - [A0A024RBS1_HUMAN]	GCN1L1 PE=4 SV=1 - [A0A024RBS1_HUMAN]	GCN1L1	1.48	4	3	3	3					60.31	1.48	3	3	2432	266.706	6.91748
P24928	DNA-directed RNA polymerase II subunit RPB1 OS=Homo sapiens GN=POLR2A PE=1 SV=2 - [RPB1_HUMAN]	POLR2A PE=1 SV=2 - [RPB1_HUMAN]	POLR2A	1.37	1	3	3	3					44.57	1.37	3	3	1970	217.039	7.37158
Q12789	General transcription factor 3C polypeptide 1 OS=Homo sapiens GN=GTF3C1 PE=1 SV=4 - [TF3C1_HUMAN]	GTF3C1 PE=1 SV=4 - [TF3C1_HUMAN]	GTF3C1	1.14	3	3	3	3					58.74	1.14	3	3	2109	238.725	7.29834
A0A0A0MS29	Mitochondrial fission factor OS=Homo sapiens GN=MFF PE=1 SV=1 - [A0A0A0MS29_HUMAN]	MFF PE=1 SV=1 - [A0A0A0MS29_HUMAN]	MFF	57.01	4	2	9	10					239.394	57.01	9	10	221	25.2863	8.76318
P04350	Tubulin beta-4A chain OS=Homo sapiens GN=TUBB4A PE=1 SV=2 - [TBB4A_HUMAN]	TUBB4A PE=1 SV=2 - [TBB4A_HUMAN]	TUBB4A	49.1	24	2	15	35					783.24	49.1	15	35	444	49.5539	4.88135
J3QLI9	Small nuclear ribonucleoprotein Sm D1 OS=Homo sapiens GN=SNRPD1 PE=1 SV=1 - [J3QLI9_HUMAN]	SNRPD1 PE=1 SV=1 - [J3QLI9_HUMAN]	SNRPD1	44	3	2	2	2					43.15	44	2	2	75	8.38771	11.8394
P39023	60S ribosomal protein L3 OS=Homo sapiens GN=RPL3 PE=1 SV=2 - [RL3_HUMAN]	RPL3 PE=1 SV=2 - [RL3_HUMAN]	RPL3	40.2	12	2	13	22					382.413	40.2	13	22	403	46.0798	10.1841
B3KQF5	cDNA FLJ90381 fis, clone NT2RP2005035, highly similar to Calumenin OS=Homo sapiens PE=2 SV=1 - [B3KQF5_HUMAN]	#VALUE!	#VALUE!	38.41	4	2	9	15					267.456	38.41	9	15	315	36.9956	4.66553
C9J4Z3	60S ribosomal protein L37a OS=Homo sapiens GN=RPL37A PE=1 SV=1 - [C9J4Z3_HUMAN]	RPL37A PE=1 SV=1 - [C9J4Z3_HUMAN]	RPL37A	38.24	7	2	2	3					104.659	38.24	2	3	68	7.61894	10.0083
A0A087X1B7	Chromatin target of PRMT1 protein OS=Homo sapiens GN=CHTOP PE=1 SV=1 - [A0A087X1B7_HUMAN]	CHTOP PE=1 SV=1 - [A0A087X1B7_HUMAN]	CHTOP	38.16	4	2	2	2					33.97	38.16	2	2	76	8.51457	12.0151
A0A024R755	Calumenin, isoform CRA_a OS=Homo sapiens GN=CALU PE=4 SV=1 - [A0A024R755_HUMAN]	CALU PE=4 SV=1 - [A0A024R755_HUMAN]	CALU	37.78	4	2	9	14					212.608	37.78	9	14	315	37.1114	4.58936
P14868	Aspartate--tRNA ligase, cytoplasmic OS=Homo sapiens GN=DARS PE=1 SV=2 - [SYDC_HUMAN]	DARS PE=1 SV=2 - [SYDC_HUMAN]	DARS	34.33	5	2	16	19					319.975	34.33	16	19	501	57.1	6.55127
E9PN17	ATP synthase subunit g, mitochondrial OS=Homo sapiens GN=ATP5L PE=1 SV=1 - [E9PN17_HUMAN]	ATP5L PE=1 SV=1 - [E9PN17_HUMAN]	ATP5L	31.58	2	2	2	2					39.09	31.58	2	2	76	8.44668	10.2866
P62875	DNA-directed RNA polymerases I, II, and III subunit RPABC5 OS=Homo sapiens GN=POLR2L PE=1 SV=1 - [RPAB5_HUMAN]	POLR2L PE=1 SV=1 - [RPAB5_HUMAN]	POLR2L	29.85	1	2	2	2					42.96	29.85	2	2	67	7.63999	7.76709
Q6FG99	RPLP1 protein OS=Homo sapiens GN=RPLP1 PE=2 SV=1 - [Q6FG99_HUMAN]	RPLP1 PE=2 SV=1 - [Q6FG99_HUMAN]	RPLP1	29.82	4	2	2	2					75.3	29.82	2	2	114	11.5608	4.37354
U3KQP3	NADH dehydrogenase [ubiquinone] 1 alpha subcomplex subunit 13 (Fragment) OS=Homo sapiens GN=NDUFA13 PE=4 SV=2 - [U3KQP3_HUMAN]	NDUFA13 PE=4 SV=2 - [U3KQP3_HUMAN]	NDUFA13	29.33	6	2	2	2					55.17	29.33	2	2	75	8.70253	9.979
F8W7T0	Testin (Fragment) OS=Homo sapiens GN=TES PE=1 SV=1 - [F8W7T0_HUMAN]	TES PE=1 SV=1 - [F8W7T0_HUMAN]	TES	29.11	6	2	2	2					48.5303	29.11	2	2	79	8.96464	9.80322
E9PMW7	Elongation factor 1-delta OS=Homo sapiens GN=EEF1D PE=1 SV=1 - [E9PMW7_HUMAN]	EEF1D PE=1 SV=1 - [E9PMW7_HUMAN]	EEF1D	27.69	18	2	2	2					81.7136	27.69	2	2	130	14.1712	7.51807
B3KTE3	cDNA FLJ38125 fis, clone D6OST2000127, moderately similar to RAS-RELATED PROTEIN RAB-8B OS=Homo sapiens PE=2 SV=1 - [B3KTE3_HUMAN]	#VALUE!	#VALUE!	27.16	85	2	2	2					30.68	27.16	2	2	81	9.42895	8.73389
P05109	Protein S100-A8 OS=Homo sapiens GN=S100A8 PE=1 SV=1 - [S10A8_HUMAN]	S100A8 PE=1 SV=1 - [S10A8_HUMAN]	S100A8	23.66	1	2	2	2					58.64	23.66	2	2	93	10.8276	7.03467
E9PQB7	Cofilin-1 (Fragment) OS=Homo sapiens GN=CFL1 PE=1 SV=1 - [E9PQB7_HUMAN]	CFL1 PE=1 SV=1 - [E9PQB7_HUMAN]	CFL1	22.95	8	2	2	2					48.71	22.95	2	2	122	13.9143	8.71924
F8VXB1	Coatomer subunit zeta-1 (Fragment) OS=Homo sapiens GN=COPZ1 PE=1 SV=1 - [F8VXB1_HUMAN]	COPZ1 PE=1 SV=1 - [F8VXB1_HUMAN]	COPZ1	22.83	9	2	2	2					40.64	22.83	2	2	92	10.6214	4.70361
V9GYC9	28S ribosomal protein S29, mitochondrial (Fragment) OS=Homo sapiens GN=DAP3 PE=1 SV=1 - [V9GYC9_HUMAN]	DAP3 PE=1 SV=1 - [V9GYC9_HUMAN]	DAP3	22.61	9	2	2	2					49.18	22.61	2	2	115	12.6699	10.1255
H7BZL0	MKI67 FHA domain-interacting nucleolar phosphoprotein (Fragment) OS=Homo sapiens GN=NIFK PE=1 SV=1 - [H7BZL0_HUMAN]	NIFK PE=1 SV=1 - [H7BZL0_HUMAN]	NIFK	22.55	3	2	2	3					56.69	22.55	2	3	102	11.7343	9.64209
C9JQV0	Uncharacterized protein C7orf50 (Fragment) OS=Homo sapiens GN=C7orf50 PE=1 SV=1 - [C9JQV0_HUMAN]	C7orf50 PE=1 SV=1 - [C9JQV0_HUMAN]	C7orf50	22.4	3	2	2	2					44.94	22.4	2	2	192	21.8697	9.64209
F8VTQ5	Heterogeneous nuclear ribonucleoprotein A1 (Fragment) OS=Homo sapiens GN=HNRNPA1 PE=1 SV=1 - [F8VTQ5_HUMAN]	HNRNPA1 PE=1 SV=1 - [F8VTQ5_HUMAN]	HNRNPA1	22.07	12	2	3	4					90.1432	22.07	3	4	145	16.5262	6.63916
A8K787	cDNA FLJ75273, highly similar to Homo sapiens solute carrier family 25 (mitochondrial carrier; adenine nucleotide translocator), member 4, mRNA OS=Homo sapiens PE=2 SV=1 - [A8K787_HUMAN]	#VALUE!	#VALUE!	21.81	7	2	7	7					84.1449	21.81	7	7	298	33.0592	9.75928
D6RIT7	General transcription factor IIH subunit 2-like protein OS=Homo sapiens GN=GTF2H2C PE=1 SV=1 - [D6RIT7_HUMAN]	GTF2H2C PE=1 SV=1 - [D6RIT7_HUMAN]	GTF2H2C	21.74	11	2	2	2					33.5	21.74	2	2	92	10.9575	6.32861
P62854	40S ribosomal protein S26 OS=Homo sapiens GN=RPS26 PE=1 SV=3 - [RS26_HUMAN]	RPS26 PE=1 SV=3 - [RS26_HUMAN]	RPS26	20.87	4	2	2	2					100.97	20.87	2	2	115	13.0071	11.0044
Q53H37	Calmodulin-like skin protein variant (Fragment) OS=Homo sapiens PE=2 SV=1 - [Q53H37_HUMAN]	#VALUE!	#VALUE!	20.55	2	2	2	3					140.933	20.55	2	3	146	15.8667	4.43701
F5H702	39S ribosomal protein L48, mitochondrial OS=Homo sapiens GN=MRPL48 PE=1 SV=1 - [F5H702_HUMAN]	MRPL48 PE=1 SV=1 - [F5H702_HUMAN]	MRPL48	20.35	3	2	2	2					72.68	20.35	2	2	113	12.7616	5.23682
O00483	Cytochrome c oxidase subunit NDUFA4 OS=Homo sapiens GN=NDUFA4 PE=1 SV=1 - [NDUA4_HUMAN]	NDUFA4 PE=1 SV=1 - [NDUA4_HUMAN]	NDUFA4	19.75	1	2	2	2					42.37	19.75	2	2	81	9.36391	9.37842
Q1W6G4	LUC7-like (S. cerevisiae) OS=Homo sapiens GN=LUC7L PE=4 SV=1 - [Q1W6G4_HUMAN]	LUC7L PE=4 SV=1 - [Q1W6G4_HUMAN]	LUC7L	19.69	10	2	6	6					145.99	19.69	6	6	325	38.3818	10.0376
C9JLU1	DNA-directed RNA polymerases I, II, and III subunit RPABC3 (Fragment) OS=Homo sapiens GN=POLR2H PE=1 SV=8 - [C9JLU1_HUMAN]	POLR2H PE=1 SV=8 - [C9JLU1_HUMAN]	POLR2H	19.59	2	2	2	2					79.56	19.59	2	2	148	16.9143	4.67822
Q6PJT4	MSN protein (Fragment) OS=Homo sapiens GN=MSN PE=2 SV=1 - [Q6PJT4_HUMAN]	MSN PE=2 SV=1 - [Q6PJT4_HUMAN]	MSN	19.15	16	2	6	7					72.25	19.15	6	7	329	38.8024	9.34912
H0YIB4	Serine/arginine-rich-splicing factor 9 (Fragment) OS=Homo sapiens GN=SRSF9 PE=1 SV=8 - [H0YIB4_HUMAN]	SRSF9 PE=1 SV=8 - [H0YIB4_HUMAN]	SRSF9	18.35	5	2	2	2					0	18.35	2	2	109	12.7163	5.37646
H0YHD8	Cysteine-rich protein 2 (Fragment) OS=Homo sapiens GN=CRIP2 PE=1 SV=1 - [H0YHD8_HUMAN]	CRIP2 PE=1 SV=1 - [H0YHD8_HUMAN]	CRIP2	18.27	4	2	2	3					84.8967	18.27	2	3	104	11.1513	8.38232
Q5T4L4	40S ribosomal protein S27 OS=Homo sapiens GN=RPS27 PE=1 SV=1 - [Q5T4L4_HUMAN]	RPS27 PE=1 SV=1 - [Q5T4L4_HUMAN]	RPS27	18.18	2	2	2	3					50.32	18.18	2	3	66	7.35166	7.23975
P46778	60S ribosomal protein L21 OS=Homo sapiens GN=RPL21 PE=1 SV=2 - [RL21_HUMAN]	RPL21 PE=1 SV=2 - [RL21_HUMAN]	RPL21	18.13	4	2	2	3					59.25	18.13	2	3	160	18.5531	10.4917
M0QZN2	40S ribosomal protein S5 OS=Homo sapiens GN=RPS5 PE=1 SV=1 - [M0QZN2_HUMAN]	RPS5 PE=1 SV=1 - [M0QZN2_HUMAN]	RPS5	17.91	5	2	2	2					92.33	17.91	2	2	134	14.7537	8.48486
H0YKL0	High mobility group protein 20A (Fragment) OS=Homo sapiens GN=HMG20A PE=1 SV=1 - [H0YKL0_HUMAN]	HMG20A PE=1 SV=1 - [H0YKL0_HUMAN]	HMG20A	17.8	3	2	2	2					0	17.8	2	2	118	13.5619	5.87158
N0E466	Casein kinase II subunit beta OS=Homo sapiens GN=CSNK2B PE=2 SV=1 - [N0E466_HUMAN]	CSNK2B PE=2 SV=1 - [N0E466_HUMAN]	CSNK2B	17.6	13	2	2	2					22.08	17.6	2	2	125	14.5587	4.1958
B7Z6B6	Zinc finger protein 346 OS=Homo sapiens GN=ZNF346 PE=1 SV=1 - [B7Z6B6_HUMAN]	ZNF346 PE=1 SV=1 - [B7Z6B6_HUMAN]	ZNF346	16.79	6	2	2	2					51.84	16.79	2	2	131	14.6383	7.76709
B3KM58	cDNA FLJ10358 fis, clone NT2RM2001238, highly similar to Glutaminase kidney isoform, mitochondrial (Fragment) OS=Homo sapiens PE=2 SV=1 - [B3KM58_HUMAN]	#VALUE!	#VALUE!	16.71	6	2	5	5					148.74	16.71	5	5	371	41.1091	6.45557
K7ER46	Beclin-1 (Fragment) OS=Homo sapiens GN=BECN1 PE=1 SV=1 - [K7ER46_HUMAN]	BECN1 PE=1 SV=1 - [K7ER46_HUMAN]	BECN1	16.67	10	2	2	2					31.46	16.67	2	2	132	15.4305	4.4624
H0Y3V8	Sphingosine-1-phosphate lyase 1 (Fragment) OS=Homo sapiens GN=SGPL1 PE=1 SV=1 - [H0Y3V8_HUMAN]	SGPL1 PE=1 SV=1 - [H0Y3V8_HUMAN]	SGPL1	16.3	3	2	2	2					64.83	16.3	2	2	135	14.9646	7.76709
P55795	Heterogeneous nuclear ribonucleoprotein H2 OS=Homo sapiens GN=HNRNPH2 PE=1 SV=1 - [HNRH2_HUMAN]	HNRNPH2 PE=1 SV=1 - [HNRH2_HUMAN]	HNRNPH2	15.81	17	2	5	11					274.478	15.81	5	11	449	49.2323	6.30322
H7C1W2	Isocitrate dehydrogenase [NAD] subunit gamma, mitochondrial (Fragment) OS=Homo sapiens GN=IDH3G PE=1 SV=1 - [H7C1W2_HUMAN]	IDH3G PE=1 SV=1 - [H7C1W2_HUMAN]	IDH3G	15.58	7	2	2	2					34.98	15.58	2	2	199	22.3706	8.17725
P42766	60S ribosomal protein L35 OS=Homo sapiens GN=RPL35 PE=1 SV=2 - [RL35_HUMAN]	RPL35 PE=1 SV=2 - [RL35_HUMAN]	RPL35	15.45	3	2	2	3					50.18	15.45	2	3	123	14.5426	11.0483
E5RJR5	S-phase kinase-associated protein 1 OS=Homo sapiens GN=SKP1 PE=1 SV=1 - [E5RJR5_HUMAN]	SKP1 PE=1 SV=1 - [E5RJR5_HUMAN]	SKP1	15.34	5	2	2	2					47.148	15.34	2	2	163	18.7083	4.70361
D6RA57	Translation machinery-associated protein 16 OS=Homo sapiens GN=TMA16 PE=1 SV=1 - [D6RA57_HUMAN]	TMA16 PE=1 SV=1 - [D6RA57_HUMAN]	TMA16	15.28	6	2	2	2					69.1032	15.28	2	2	144	17.1451	9.96436
B2R4V2	cDNA, FLJ92227, highly similar to Homo sapiens ribosomal protein L36a-like (RPL36AL), mRNA OS=Homo sapiens PE=2 SV=1 - [B2R4V2_HUMAN]	#VALUE!	#VALUE!	15.09	7	2	2	2					64.31	15.09	2	2	106	12.5189	10.6528
P62318	Small nuclear ribonucleoprotein Sm D3 OS=Homo sapiens GN=SNRPD3 PE=1 SV=1 - [SMD3_HUMAN]	SNRPD3 PE=1 SV=1 - [SMD3_HUMAN]	SNRPD3	15.08	1	2	2	2					69.7	15.08	2	2	126	13.9073	10.3159
H3BTL2	[3-methyl-2-oxobutanoate dehydrogenase [lipoamide]] kinase, mitochondrial (Fragment) OS=Homo sapiens GN=BCKDK PE=1 SV=8 - [H3BTL2_HUMAN]	BCKDK PE=1 SV=8 - [H3BTL2_HUMAN]	BCKDK	14.81	5	2	2	2					53.13	14.81	2	2	216	24.1929	9.29053
H3BV11	Nuclear pore complex protein Nup93 (Fragment) OS=Homo sapiens GN=NUP93 PE=1 SV=1 - [H3BV11_HUMAN]	NUP93 PE=1 SV=1 - [H3BV11_HUMAN]	NUP93	14.71	7	2	2	2					58.9	14.71	2	2	136	15.2207	4.75439
A0A024R326	60S ribosomal protein L29 OS=Homo sapiens GN=RPL29 PE=1 SV=1 - [A0A024R326_HUMAN]	RPL29 PE=1 SV=1 - [A0A024R326_HUMAN]	RPL29	14.65	3	2	2	4					37.99	14.65	2	4	157	17.5419	11.6636
P46783	40S ribosomal protein S10 OS=Homo sapiens GN=RPS10 PE=1 SV=1 - [RS10_HUMAN]	RPS10 PE=1 SV=1 - [RS10_HUMAN]	RPS10	14.55	5	2	2	4					98.5567	14.55	2	4	165	18.8859	10.1548
P49207	60S ribosomal protein L34 OS=Homo sapiens GN=RPL34 PE=1 SV=3 - [RL34_HUMAN]	RPL34 PE=1 SV=3 - [RL34_HUMAN]	RPL34	14.53	2	2	2	2					34.48	14.53	2	2	117	13.2845	11.4731
H3BV19	Casein kinase II subunit alpha' (Fragment) OS=Homo sapiens GN=CSNK2A2 PE=1 SV=1 - [H3BV19_HUMAN]	CSNK2A2 PE=1 SV=1 - [H3BV19_HUMAN]	CSNK2A2	14.47	3	2	2	2					51.32	14.47	2	2	152	17.8628	6.12549
E9PS97	Alpha-parvin (Fragment) OS=Homo sapiens GN=PARVA PE=1 SV=1 - [E9PS97_HUMAN]	PARVA PE=1 SV=1 - [E9PS97_HUMAN]	PARVA	14.35	4	2	2	2					43.71	14.35	2	2	209	23.6055	4.97021
B7Z4G0	cDNA FLJ51993, highly similar to Ribosomal protein L7-like 1 OS=Homo sapiens PE=2 SV=1 - [B7Z4G0_HUMAN]	#VALUE!	#VALUE!	14.18	4	2	2	2					33.0987	14.18	2	2	141	16.5766	10.9458
B4DIU0	cDNA FLJ58391, highly similar to Exosome complex exonuclease RRP42 (EC 3.1.13.-) OS=Homo sapiens PE=2 SV=1 - [B4DIU0_HUMAN]	#VALUE!	#VALUE!	14.02	3	2	2	3					43.98	14.02	2	3	164	17.9139	4.83057
A0A096LNH5	Uncharacterized protein OS=Homo sapiens GN=LOC102724023 PE=4 SV=1 - [A0A096LNH5_HUMAN]	LOC102724023 PE=4 SV=1 - [A0A096LNH5_HUMAN]	LOC102724023	13.74	7	2	2	2					46.46	13.74	2	2	182	19.4041	7.82568
Q9UF24	Uncharacterized protein DKFZp586K0821 (Fragment) OS=Homo sapiens GN=DKFZp586K0821 PE=2 SV=1 - [Q9UF24_HUMAN]	DKFZp586K0821 PE=2 SV=1 - [Q9UF24_HUMAN]	DKFZp586K0821	13.68	4	2	2	2					91.95	13.68	2	2	190	22.2043	5.47803
Q16527	Cysteine and glycine-rich protein 2 OS=Homo sapiens GN=CSRP2 PE=1 SV=3 - [CSRP2_HUMAN]	CSRP2 PE=1 SV=3 - [CSRP2_HUMAN]	CSRP2	12.95	3	2	2	2					55.56	12.95	2	2	193	20.9399	8.6167
B5BU08	U2 small nuclear RNA auxillary factor 1 isoform a OS=Homo sapiens GN=U2AF1 PE=2 SV=1 - [B5BU08_HUMAN]	U2AF1 PE=2 SV=1 - [B5BU08_HUMAN]	U2AF1	12.92	3	2	2	3					157.08	12.92	2	3	240	27.8554	8.54346
Q9Y3C1	Nucleolar protein 16 OS=Homo sapiens GN=NOP16 PE=1 SV=2 - [NOP16_HUMAN]	NOP16 PE=1 SV=2 - [NOP16_HUMAN]	NOP16	12.92	1	2	2	2					45.0319	12.92	2	2	178	21.1751	9.93506
C9JJU7	Protein FAM207A (Fragment) OS=Homo sapiens GN=FAM207A PE=1 SV=1 - [C9JJU7_HUMAN]	FAM207A PE=1 SV=1 - [C9JJU7_HUMAN]	FAM207A	12.81	2	2	2	3					80.42	12.81	2	3	203	22.204	10.8872
K7ELX4	Ferrochelatase, mitochondrial (Fragment) OS=Homo sapiens GN=FECH PE=1 SV=1 - [K7ELX4_HUMAN]	FECH PE=1 SV=1 - [K7ELX4_HUMAN]	FECH	12.27	9	2	2	2					0	12.27	2	2	326	36.9871	9.30518
A0A087WTC9	Zinc finger CCCH domain-containing protein 14 (Fragment) OS=Homo sapiens GN=ZC3H14 PE=1 SV=1 - [A0A087WTC9_HUMAN]	ZC3H14 PE=1 SV=1 - [A0A087WTC9_HUMAN]	ZC3H14	12.16	6	2	2	3					20.76	12.16	2	3	148	16.7788	9.23193
Q9P0K7	Ankycorbin OS=Homo sapiens GN=RAI14 PE=1 SV=2 - [RAI14_HUMAN]	RAI14 PE=1 SV=2 - [RAI14_HUMAN]	RAI14	12.14	2	2	10	12					289.327	12.14	10	12	980	109.973	6.21436
Q9NWU5	39S ribosomal protein L22, mitochondrial OS=Homo sapiens GN=MRPL22 PE=1 SV=1 - [RM22_HUMAN]	MRPL22 PE=1 SV=1 - [RM22_HUMAN]	MRPL22	12.14	3	2	2	2					41.86	12.14	2	2	206	23.6256	9.93506
C9JA28	Translocon-associated protein subunit gamma OS=Homo sapiens GN=SSR3 PE=1 SV=1 - [C9JA28_HUMAN]	SSR3 PE=1 SV=1 - [C9JA28_HUMAN]	SSR3	12.07	3	2	2	2					48.549	12.07	2	2	174	20.1485	9.43701
A0A0G2JIW2	Tripartite motif-containing protein 26 (Fragment) OS=Homo sapiens GN=TRIM26 PE=1 SV=1 - [A0A0G2JIW2_HUMAN]	TRIM26 PE=1 SV=1 - [A0A0G2JIW2_HUMAN]	TRIM26	11.95	5	2	2	2					22.7	11.95	2	2	159	18.3385	7.95752
B4DP61	Survival motor neuron protein OS=Homo sapiens GN=SMN2 PE=1 SV=1 - [B4DP61_HUMAN]	SMN2 PE=1 SV=1 - [B4DP61_HUMAN]	SMN2	11.89	7	2	2	2					121.161	11.89	2	2	227	24.365	8.6167
O75947	ATP synthase subunit d, mitochondrial OS=Homo sapiens GN=ATP5H PE=1 SV=3 - [ATP5H_HUMAN]	ATP5H PE=1 SV=3 - [ATP5H_HUMAN]	ATP5H	11.8	3	2	2	2					40.92	11.8	2	2	161	18.4795	5.30029
Q6UWP8	Suprabasin OS=Homo sapiens GN=SBSN PE=1 SV=2 - [SBSN_HUMAN]	SBSN PE=1 SV=2 - [SBSN_HUMAN]	SBSN	11.53	1	2	2	2					44.03	11.53	2	2	590	60.5046	7.00537
Q86YU5	Conserved nuclear protein NHN1, isoform CRA_d (Fragment) OS=Homo sapiens GN=FLJ00419 PE=2 SV=1 - [Q86YU5_HUMAN]	FLJ00419 PE=2 SV=1 - [Q86YU5_HUMAN]	FLJ00419	11.35	6	2	2	2					54.24	11.35	2	2	229	28.0774	10.228
Q8NDP0	Uncharacterized protein DKFZp586G1518 (Fragment) OS=Homo sapiens GN=DKFZp586G1518 PE=2 SV=1 - [Q8NDP0_HUMAN]	DKFZp586G1518 PE=2 SV=1 - [Q8NDP0_HUMAN]	DKFZp586G1518	11.11	7	2	2	2					50.85	11.11	2	2	297	32.9554	9.39307
A0A087WTV6	Pyrroline-5-carboxylate reductase 2 OS=Homo sapiens GN=PYCR2 PE=1 SV=1 - [A0A087WTV6_HUMAN]	PYCR2 PE=1 SV=1 - [A0A087WTV6_HUMAN]	PYCR2	10.98	9	2	2	2					57.2	10.98	2	2	246	25.8519	9.26123
B7ZAW3	cDNA, FLJ79327, highly similar to Methylcrotonoyl-CoA carboxylase subunit alpha, mitochondrial (EC 6.4.1.4) OS=Homo sapiens PE=2 SV=1 - [B7ZAW3_HUMAN]	#VALUE!	#VALUE!	10.95	9	2	2	2					50.62	10.95	2	2	201	22.1982	8.03076
Q53G19	Mitochondrial ribosomal protein L11 isoform a variant (Fragment) OS=Homo sapiens PE=2 SV=1 - [Q53G19_HUMAN]	#VALUE!	#VALUE!	10.94	2	2	2	2					49.81	10.94	2	2	192	20.6424	9.90576
Q9UFW8	CGG triplet repeat-binding protein 1 OS=Homo sapiens GN=CGGBP1 PE=1 SV=2 - [CGBP1_HUMAN]	CGGBP1 PE=1 SV=2 - [CGBP1_HUMAN]	CGGBP1	10.78	2	2	2	2					51.66	10.78	2	2	167	18.8086	8.95361
Q96BK5	PIN2/TERF1-interacting telomerase inhibitor 1 OS=Homo sapiens GN=PINX1 PE=1 SV=2 - [PINX1_HUMAN]	PINX1 PE=1 SV=2 - [PINX1_HUMAN]	PINX1	10.67	1	2	2	2					20.79	10.67	2	2	328	37.012	9.59814
A0A087X2E5	Isocitrate dehydrogenase [NAD] subunit, mitochondrial OS=Homo sapiens GN=IDH3B PE=1 SV=1 - [A0A087X2E5_HUMAN]	IDH3B PE=1 SV=1 - [A0A087X2E5_HUMAN]	IDH3B	10.64	5	2	2	3					84.62	10.64	2	3	376	41.1932	8.08936
H0YJG9	Dehydrogenase/reductase SDR family member 2, mitochondrial (Fragment) OS=Homo sapiens GN=DHRS2 PE=1 SV=1 - [H0YJG9_HUMAN]	DHRS2 PE=1 SV=1 - [H0YJG9_HUMAN]	DHRS2	10.56	4	2	2	2					56.607	10.56	2	2	161	17.4604	8.63135
F5GYN4	Ubiquitin thioesterase OTUB1 OS=Homo sapiens GN=OTUB1 PE=1 SV=1 - [F5GYN4_HUMAN]	OTUB1 PE=1 SV=1 - [F5GYN4_HUMAN]	OTUB1	10.37	10	2	2	4					73.13	10.37	2	4	241	28.033	5.2876
Q96KS9	Protein FAM167A OS=Homo sapiens GN=FAM167A PE=1 SV=1 - [F167A_HUMAN]	FAM167A PE=1 SV=1 - [F167A_HUMAN]	FAM167A	10.28	2	2	2	3					39.92	10.28	2	3	214	24.1674	6.31592
Q9BU76	Multiple myeloma tumor-associated protein 2 OS=Homo sapiens GN=MMTAG2 PE=1 SV=1 - [MMTA2_HUMAN]	MMTAG2 PE=1 SV=1 - [MMTA2_HUMAN]	MMTAG2	10.27	1	2	2	2					52.17	10.27	2	2	263	29.3939	10.0229
B4DVK1	cDNA FLJ52137, moderately similar to Glioma tumor suppressor candidate region gene 2 protein OS=Homo sapiens PE=2 SV=1 - [B4DVK1_HUMAN]	#VALUE!	#VALUE!	10.27	8	2	2	2					23.21	10.27	2	2	263	30.2247	10.6528
F8W895	G patch domain-containing protein 4 (Fragment) OS=Homo sapiens GN=GPATCH4 PE=1 SV=1 - [F8W895_HUMAN]	GPATCH4 PE=1 SV=1 - [F8W895_HUMAN]	GPATCH4	10.23	8	2	2	2					50.97	10.23	2	2	264	29.4471	9.51025
B7Z1Z6	cDNA FLJ58056, highly similar to Calcium/calmodulin-dependent protein kinase type II beta chain (EC 2.7.11.17) OS=Homo sapiens PE=2 SV=1 - [B7Z1Z6_HUMAN]	#VALUE!	#VALUE!	10.16	27	2	2	3					48.3	10.16	2	3	305	33.2741	8.11865
Q59GS3	Proteasome 26S ATPase subunit 5 variant (Fragment) OS=Homo sapiens PE=2 SV=1 - [Q59GS3_HUMAN]	#VALUE!	#VALUE!	10.14	4	2	2	2					66.5568	10.14	2	2	345	38.7364	6.46826
A6NLN1	Polypyrimidine tract binding protein 1, isoform CRA_b OS=Homo sapiens GN=PTBP1 PE=1 SV=4 - [A6NLN1_HUMAN]	PTBP1 PE=1 SV=4 - [A6NLN1_HUMAN]	PTBP1	10.06	9	2	3	3					80.7502	10.06	3	3	527	56.4753	9.37842
B4DSU9	cDNA FLJ58421, highly similar to Cleavage and polyadenylation specificity factor 6 OS=Homo sapiens PE=2 SV=1 - [B4DSU9_HUMAN]	#VALUE!	#VALUE!	10	3	2	2	3					133.745	10	2	3	300	33.5523	6.26514
Q5RKV6	Exosome complex component MTR3 OS=Homo sapiens GN=EXOSC6 PE=1 SV=1 - [EXOS6_HUMAN]	EXOSC6 PE=1 SV=1 - [EXOS6_HUMAN]	EXOSC6	9.93	1	2	2	2					31.26	9.93	2	2	272	28.2177	6.27783
Q7Z7K6	Centromere protein V OS=Homo sapiens GN=CENPV PE=1 SV=1 - [CENPV_HUMAN]	CENPV PE=1 SV=1 - [CENPV_HUMAN]	CENPV	9.82	2	2	2	2					52.9698	9.82	2	2	275	29.9271	9.72998
P24534	Elongation factor 1-beta OS=Homo sapiens GN=EEF1B2 PE=1 SV=3 - [EF1B_HUMAN]	EEF1B2 PE=1 SV=3 - [EF1B_HUMAN]	EEF1B2	9.78	4	2	2	2					68.32	9.78	2	2	225	24.7483	4.66553
P62826	GTP-binding nuclear protein Ran OS=Homo sapiens GN=RAN PE=1 SV=3 - [RAN_HUMAN]	RAN PE=1 SV=3 - [RAN_HUMAN]	RAN	9.72	8	2	2	2					66.8941	9.72	2	2	216	24.4076	7.48877
P28066	Proteasome subunit alpha type-5 OS=Homo sapiens GN=PSMA5 PE=1 SV=3 - [PSA5_HUMAN]	PSMA5 PE=1 SV=3 - [PSA5_HUMAN]	PSMA5	9.54	2	2	2	2					50.83	9.54	2	2	241	26.3942	4.79248
M0QXU7	Mitochondrial import inner membrane translocase subunit TIM44 (Fragment) OS=Homo sapiens GN=TIMM44 PE=1 SV=1 - [M0QXU7_HUMAN]	TIMM44 PE=1 SV=1 - [M0QXU7_HUMAN]	TIMM44	9.52	4	2	2	2					95.72	9.52	2	2	273	31.1413	9.48096
K7ENG2	U2 snRNP auxiliary factor large subunit OS=Homo sapiens GN=U2AF2 PE=1 SV=1 - [K7ENG2_HUMAN]	U2AF2 PE=1 SV=1 - [K7ENG2_HUMAN]	U2AF2	9.45	3	2	2	3					105.872	9.45	2	3	307	33.8799	5.03369
Q8WUK0	Phosphatidylglycerophosphatase and protein-tyrosine phosphatase 1 OS=Homo sapiens GN=PTPMT1 PE=1 SV=1 - [PTPM1_HUMAN]	PTPMT1 PE=1 SV=1 - [PTPM1_HUMAN]	PTPMT1	9.45	2	2	2	2					29.78	9.45	2	2	201	22.8291	9.77393
Q9NTX5	Ethylmalonyl-CoA decarboxylase OS=Homo sapiens GN=ECHDC1 PE=1 SV=2 - [ECHD1_HUMAN]	ECHDC1 PE=1 SV=2 - [ECHD1_HUMAN]	ECHDC1	9.45	1	2	2	2					30.59	9.45	2	2	307	33.6765	8.20654
B4DKE6	cDNA FLJ60629, highly similar to Replication factor C subunit 3 OS=Homo sapiens PE=2 SV=1 - [B4DKE6_HUMAN]	#VALUE!	#VALUE!	9.18	5	2	2	2					74.88	9.18	2	2	305	34.8101	8.5874
B2R823	cDNA, FLJ93703, highly similar to Homo sapiens putatative 28 kDa protein (LOC56902), mRNA OS=Homo sapiens PE=2 SV=1 - [B2R823_HUMAN]	#VALUE!	#VALUE!	9.13	12	2	2	2					78.1495	9.13	2	2	252	27.9229	9.72998
Q53H96	Pyrroline-5-carboxylate reductase 3 OS=Homo sapiens GN=PYCR3 PE=1 SV=3 - [P5CR3_HUMAN]	PYCR3 PE=1 SV=3 - [P5CR3_HUMAN]	PYCR3	9.12	6	2	2	2					53.8	9.12	2	2	274	28.6449	7.72314
M0QZS6	SUMO-activating enzyme subunit 1 OS=Homo sapiens GN=SAE1 PE=1 SV=1 - [M0QZS6_HUMAN]	SAE1 PE=1 SV=1 - [M0QZS6_HUMAN]	SAE1	9.06	5	2	2	2					43.9547	9.06	2	2	265	29.4041	4.98291
Q9NPD3	Exosome complex component RRP41 OS=Homo sapiens GN=EXOSC4 PE=1 SV=3 - [EXOS4_HUMAN]	EXOSC4 PE=1 SV=3 - [EXOS4_HUMAN]	EXOSC4	8.98	3	2	2	3					54.77	8.98	2	3	245	26.3665	6.52197
Q8WWC4	m-AAA protease-interacting protein 1, mitochondrial OS=Homo sapiens GN=MAIP1 PE=1 SV=1 - [MAIP1_HUMAN]	MAIP1 PE=1 SV=1 - [MAIP1_HUMAN]	MAIP1	8.93	2	2	2	2					79.23	8.93	2	2	291	32.524	9.17334
A0A024RBI8	G protein-coupled receptor kinase interactor 2, isoform CRA_a OS=Homo sapiens GN=GIT2 PE=4 SV=1 - [A0A024RBI8_HUMAN]	GIT2 PE=4 SV=1 - [A0A024RBI8_HUMAN]	GIT2	8.71	11	2	3	3					37.62	8.71	3	3	333	37.2086	7.40088
E9PKK0	182 kDa tankyrase-1-binding protein OS=Homo sapiens GN=TNKS1BP1 PE=1 SV=1 - [E9PKK0_HUMAN]	TNKS1BP1 PE=1 SV=1 - [E9PKK0_HUMAN]	TNKS1BP1	8.64	3	2	2	2					0	8.64	2	2	243	26.0574	9.34912
B3KN49	cDNA FLJ13562 fis, clone PLACE1008080, highly similar to Homo sapiens hexamethylene bis-acetamide inducible 1 (HEXIM1), mRNA OS=Homo sapiens PE=2 SV=1 - [B3KN49_HUMAN]	#VALUE!	#VALUE!	8.64	2	2	2	2					66.54	8.64	2	2	359	40.5824	4.89404
P48047	ATP synthase subunit O, mitochondrial OS=Homo sapiens GN=ATP5O PE=1 SV=1 - [ATPO_HUMAN]	ATP5O PE=1 SV=1 - [ATPO_HUMAN]	ATP5O	8.45	4	2	2	2					35.6987	8.45	2	2	213	23.2627	9.96436
B4DIJ9	cDNA FLJ55976, highly similar to Casein kinase I isoform delta (EC 2.7.11.1) OS=Homo sapiens PE=2 SV=1 - [B4DIJ9_HUMAN]	#VALUE!	#VALUE!	8.39	13	2	2	2					32.73	8.39	2	2	298	34.4605	9.96436
K7EN65	Methyl-CpG-binding domain protein 1 (Fragment) OS=Homo sapiens GN=MBD1 PE=1 SV=1 - [K7EN65_HUMAN]	MBD1 PE=1 SV=1 - [K7EN65_HUMAN]	MBD1	8.33	9	2	2	3					33.78	8.33	2	3	240	25.7081	5.5415
Q65ZQ3	FBRNP OS=Homo sapiens GN=D10S102 PE=2 SV=1 - [Q65ZQ3_HUMAN]	D10S102 PE=2 SV=1 - [Q65ZQ3_HUMAN]	D10S102	8.18	4	2	2	2					28.44	8.18	2	2	269	29.3384	8.29443
P13984	General transcription factor IIF subunit 2 OS=Homo sapiens GN=GTF2F2 PE=1 SV=2 - [T2FB_HUMAN]	GTF2F2 PE=1 SV=2 - [T2FB_HUMAN]	GTF2F2	8.03	1	2	2	3					54.49	8.03	2	3	249	28.3628	9.23193
Q9NX20	39S ribosomal protein L16, mitochondrial OS=Homo sapiens GN=MRPL16 PE=1 SV=1 - [RM16_HUMAN]	MRPL16 PE=1 SV=1 - [RM16_HUMAN]	MRPL16	7.97	1	2	2	2					45.66	7.97	2	2	251	28.431	10.1255
B4DY59	cDNA FLJ56267, highly similar to Transducin beta-like 2 protein OS=Homo sapiens PE=2 SV=1 - [B4DY59_HUMAN]	#VALUE!	#VALUE!	7.86	10	2	2	3					66.3733	7.86	2	3	318	35.3569	8.95361
P00338	L-lactate dehydrogenase A chain OS=Homo sapiens GN=LDHA PE=1 SV=2 - [LDHA_HUMAN]	LDHA PE=1 SV=2 - [LDHA_HUMAN]	LDHA	7.83	8	2	2	2					56.42	7.83	2	2	332	36.6654	8.26514
B3KQ51	Serine/threonine-protein phosphatase OS=Homo sapiens PE=2 SV=1 - [B3KQ51_HUMAN]	#VALUE!	#VALUE!	7.79	12	2	2	2					52.43	7.79	2	2	244	28.0717	5.96045
Q9Y4X5	E3 ubiquitin-protein ligase ARIH1 OS=Homo sapiens GN=ARIH1 PE=1 SV=2 - [ARI1_HUMAN]	ARIH1 PE=1 SV=2 - [ARI1_HUMAN]	ARIH1	7.36	4	2	2	2					46.9	7.36	2	2	557	64.0758	5.08447
Q6PK04	Coiled-coil domain-containing protein 137 OS=Homo sapiens GN=CCDC137 PE=1 SV=1 - [CC137_HUMAN]	CCDC137 PE=1 SV=1 - [CC137_HUMAN]	CCDC137	7.27	3	2	2	2					42.43	7.27	2	2	289	33.2111	10.9312
B0YJ73	Ras suppressor protein 1 variant 5 OS=Homo sapiens GN=RSU1 PE=4 SV=1 - [B0YJ73_HUMAN]	RSU1 PE=4 SV=1 - [B0YJ73_HUMAN]	RSU1	6.99	3	2	2	2					52.9416	6.99	2	2	229	25.7156	7.23975
Q658M0	Uncharacterized protein DKFZp666L156 (Fragment) OS=Homo sapiens GN=DKFZp666L156 PE=2 SV=1 - [Q658M0_HUMAN]	DKFZp666L156 PE=2 SV=1 - [Q658M0_HUMAN]	DKFZp666L156	6.91	6	2	2	2					50.6037	6.91	2	2	275	31.7196	9.80322
Q59GG0	Sulfotransferase (Fragment) OS=Homo sapiens PE=2 SV=1 - [Q59GG0_HUMAN]	#VALUE!	#VALUE!	6.88	15	2	2	2					48.4859	6.88	2	2	247	28.9042	6.22705
Q9H0U3	Magnesium transporter protein 1 OS=Homo sapiens GN=MAGT1 PE=1 SV=1 - [MAGT1_HUMAN]	MAGT1 PE=1 SV=1 - [MAGT1_HUMAN]	MAGT1	6.87	5	2	2	2					85.1993	6.87	2	2	335	38.0114	9.62744
B4DWR5	cDNA FLJ51358, highly similar to Involucrin OS=Homo sapiens PE=2 SV=1 - [B4DWR5_HUMAN]	#VALUE!	#VALUE!	6.68	3	2	2	2					0	6.68	2	2	449	52.4931	4.48779
Q9BWF4	MCM2 protein (Fragment) OS=Homo sapiens GN=MCM2 PE=2 SV=2 - [Q9BWF4_HUMAN]	MCM2 PE=2 SV=2 - [Q9BWF4_HUMAN]	MCM2	6.63	5	2	2	2					69.08	6.63	2	2	362	41.238	6.75635
Q96HS1	Serine/threonine-protein phosphatase PGAM5, mitochondrial OS=Homo sapiens GN=PGAM5 PE=1 SV=2 - [PGAM5_HUMAN]	PGAM5 PE=1 SV=2 - [PGAM5_HUMAN]	PGAM5	6.57	4	2	2	3					73.5567	6.57	2	3	289	31.9846	8.67529
Q9NQT5	Exosome complex component RRP40 OS=Homo sapiens GN=EXOSC3 PE=1 SV=3 - [EXOS3_HUMAN]	EXOSC3 PE=1 SV=3 - [EXOS3_HUMAN]	EXOSC3	6.55	2	2	2	2					46	6.55	2	2	275	29.5534	8.104
B7Z9L2	cDNA, FLJ78876, highly similar to NADH-ubiquinone oxidoreductase 49 kDa subunit, mitochondrial (EC 1.6.5.3) OS=Homo sapiens PE=2 SV=1 - [B7Z9L2_HUMAN]	#VALUE!	#VALUE!	6.49	5	2	2	2					37.24	6.49	2	2	231	26.9525	5.65576
Q96B14	Uncharacterized protein (Fragment) OS=Homo sapiens PE=2 SV=1 - [Q96B14_HUMAN]	#VALUE!	#VALUE!	6.46	9	2	2	2					49.772	6.46	2	2	356	41.3273	6.53662
B4DLT1	cDNA FLJ59716, highly similar to Vacuolar protein sorting 26A OS=Homo sapiens PE=2 SV=1 - [B4DLT1_HUMAN]	#VALUE!	#VALUE!	6.45	4	2	2	2					50.57	6.45	2	2	310	36.5478	6.88818
P09496	Clathrin light chain A OS=Homo sapiens GN=CLTA PE=1 SV=1 - [CLCA_HUMAN]	CLTA PE=1 SV=1 - [CLCA_HUMAN]	CLTA	6.45	6	2	2	2					32.1343	6.45	2	2	248	27.06	4.51318
B2RAR2	cDNA, FLJ95064, highly similar to Homo sapiens nin one binding protein (NOB1P), mRNA OS=Homo sapiens PE=2 SV=1 - [B2RAR2_HUMAN]	#VALUE!	#VALUE!	6.31	3	2	2	2					77.2786	6.31	2	2	412	46.6158	7.18115
B2R774	cDNA, FLJ93313, highly similar to Homo sapiens lectin, mannose-binding, 1 (LMAN1), mRNA OS=Homo sapiens PE=2 SV=1 - [B2R774_HUMAN]	#VALUE!	#VALUE!	6.27	3	2	2	2					39.68	6.27	2	2	510	57.483	6.771
B3KSL1	cDNA FLJ36529 fis, clone TRACH2004054, highly similar to RUN and FYVE domain-containing protein 1 OS=Homo sapiens PE=2 SV=1 - [B3KSL1_HUMAN]	#VALUE!	#VALUE!	6.13	5	2	2	2					41.1376	6.13	2	2	310	36.1091	6.82959
Q9BQ70	Transcription factor 25 OS=Homo sapiens GN=TCF25 PE=1 SV=1 - [TCF25_HUMAN]	TCF25 PE=1 SV=1 - [TCF25_HUMAN]	TCF25	6.07	7	2	2	2					45.68	6.07	2	2	676	76.6187	6.354
B4DV47	cDNA FLJ57893, highly similar to Parafibromin OS=Homo sapiens PE=2 SV=1 - [B4DV47_HUMAN]	#VALUE!	#VALUE!	6.01	5	2	2	2					26.71	6.01	2	2	316	35.9149	9.27588
Q659F6	Uncharacterized protein DKFZp586O0223 (Fragment) OS=Homo sapiens GN=DKFZp586O0223 PE=2 SV=1 - [Q659F6_HUMAN]	DKFZp586O0223 PE=2 SV=1 - [Q659F6_HUMAN]	DKFZp586O0223	5.96	5	2	2	2					64.78	5.96	2	2	369	41.5202	4.91943
Q9H3M7	Thioredoxin-interacting protein OS=Homo sapiens GN=TXNIP PE=1 SV=1 - [TXNIP_HUMAN]	TXNIP PE=1 SV=1 - [TXNIP_HUMAN]	TXNIP	5.88	4	2	2	2					47.64	5.88	2	2	391	43.6331	7.50342
B4DQG5	cDNA FLJ54122, highly similar to Cytosol aminopeptidase (EC 3.4.11.1) OS=Homo sapiens PE=2 SV=1 - [B4DQG5_HUMAN]	#VALUE!	#VALUE!	5.87	3	2	2	2					58.799	5.87	2	2	358	39.3203	9.30518
Q9BX40	Protein LSM14 homolog B OS=Homo sapiens GN=LSM14B PE=1 SV=1 - [LS14B_HUMAN]	LSM14B PE=1 SV=1 - [LS14B_HUMAN]	LSM14B	5.71	2	2	2	2					58.05	5.71	2	2	385	42.0453	9.68604
B3KM65	cDNA FLJ10383 fis, clone NT2RM2002100, highly similar to Probable ATP-dependent RNA helicase DDX52 (EC 3.6.1.-) OS=Homo sapiens PE=2 SV=1 - [B3KM65_HUMAN]	#VALUE!	#VALUE!	5.57	3	2	2	2					0	5.57	2	2	413	46.1099	9.67139
B2R9B8	cDNA, FLJ94320 OS=Homo sapiens PE=2 SV=1 - [B2R9B8_HUMAN]	#VALUE!	#VALUE!	5.54	3	2	2	2					34.3748	5.54	2	2	325	35.0541	9.86182
B4DXC4	cDNA FLJ58636, moderately similar to Atlastin OS=Homo sapiens PE=2 SV=1 - [B4DXC4_HUMAN]	#VALUE!	#VALUE!	5.54	3	2	2	2					88.29	5.54	2	2	523	58.7055	5.64307
Q1ED39	Lysine-rich nucleolar protein 1 OS=Homo sapiens GN=KNOP1 PE=1 SV=1 - [KNOP1_HUMAN]	KNOP1 PE=1 SV=1 - [KNOP1_HUMAN]	KNOP1	5.46	3	2	2	2					63.2	5.46	2	2	458	51.5572	9.86182
B4DKS0	cDNA FLJ53381, highly similar to Monocarboxylate transporter 1 OS=Homo sapiens PE=2 SV=1 - [B4DKS0_HUMAN]	#VALUE!	#VALUE!	5.42	5	2	2	2					31.79	5.42	2	2	480	51.8027	8.49951
Q96EK4	THAP domain-containing protein 11 OS=Homo sapiens GN=THAP11 PE=1 SV=2 - [THA11_HUMAN]	THAP11 PE=1 SV=2 - [THA11_HUMAN]	THAP11	5.41	2	2	2	2					47.45	5.41	2	2	314	34.4335	8.98291
Q05DD5	CCDC55 protein (Fragment) OS=Homo sapiens GN=CCDC55 PE=2 SV=1 - [Q05DD5_HUMAN]	CCDC55 PE=2 SV=1 - [Q05DD5_HUMAN]	CCDC55	5.38	6	2	2	2					32.86	5.38	2	2	353	42.5955	9.23193
P42167	Lamina-associated polypeptide 2, isoforms beta/gamma OS=Homo sapiens GN=TMPO PE=1 SV=2 - [LAP2B_HUMAN]	TMPO PE=1 SV=2 - [LAP2B_HUMAN]	TMPO	5.29	5	2	2	2					37.21	5.29	2	2	454	50.6395	9.37842
Q5T7U1	General transcription factor 3C polypeptide 5 OS=Homo sapiens GN=GTF3C5 PE=1 SV=1 - [Q5T7U1_HUMAN]	GTF3C5 PE=1 SV=1 - [Q5T7U1_HUMAN]	GTF3C5	5.25	7	2	2	2					34.18	5.25	2	2	457	52.2572	6.3667
P28370	Probable global transcription activator SNF2L1 OS=Homo sapiens GN=SMARCA1 PE=1 SV=2 - [SMCA1_HUMAN]	SMARCA1 PE=1 SV=2 - [SMCA1_HUMAN]	SMARCA1	5.22	5	2	5	5					58.78	5.22	5	5	1054	122.527	8.08936
B3KNN7	cDNA FLJ30049 fis, clone ADRGL1000033, highly similar to 26S proteasome non-ATPase regulatory subunit 3 OS=Homo sapiens PE=2 SV=1 - [B3KNN7_HUMAN]	#VALUE!	#VALUE!	5.22	8	2	2	2					72.63	5.22	2	2	498	57.1966	8.45557
Q8N1G4	Leucine-rich repeat-containing protein 47 OS=Homo sapiens GN=LRRC47 PE=1 SV=1 - [LRC47_HUMAN]	LRRC47 PE=1 SV=1 - [LRC47_HUMAN]	LRRC47	5.15	1	2	2	2					45.59	5.15	2	2	583	63.4337	8.27979
Q9HC52	Chromobox protein homolog 8 OS=Homo sapiens GN=CBX8 PE=1 SV=3 - [CBX8_HUMAN]	CBX8 PE=1 SV=3 - [CBX8_HUMAN]	CBX8	5.14	2	2	2	2					38.39	5.14	2	2	389	43.3694	9.90576
B3KMI7	cDNA FLJ11124 fis, clone PLACE1006170, highly similar to Adapter-related protein complex 2 alpha- 2 subunit OS=Homo sapiens PE=2 SV=1 - [B3KMI7_HUMAN]	#VALUE!	#VALUE!	5.1	17	2	2	2					15.07	5.1	2	2	353	39.2447	9.05615
B3KXH8	cDNA FLJ45417 fis, clone BRHIP3033811, highly similar to Sorting nexin-9 OS=Homo sapiens PE=2 SV=1 - [B3KXH8_HUMAN]	#VALUE!	#VALUE!	5.06	4	2	2	2					30.7	5.06	2	2	395	45.5762	8.14795
B8ZZS4	Ankyrin repeat and zinc finger domain-containing protein 1 OS=Homo sapiens GN=ANKZF1 PE=1 SV=1 - [B8ZZS4_HUMAN]	ANKZF1 PE=1 SV=1 - [B8ZZS4_HUMAN]	ANKZF1	5.04	4	2	2	2					65.43	5.04	2	2	516	57.5378	9.53955
B2R6A9	cDNA, FLJ92868, highly similar to Homo sapiens HIRA interacting protein 3 (HIRIP3), mRNA OS=Homo sapiens PE=2 SV=1 - [B2R6A9_HUMAN]	#VALUE!	#VALUE!	5.04	2	2	2	2					106.78	5.04	2	2	556	61.8479	8.66064
A8KA33	cDNA FLJ76690, highly similar to Homo sapiens neuronal protein isoform a mRNA OS=Homo sapiens PE=2 SV=1 - [A8KA33_HUMAN]	#VALUE!	#VALUE!	4.89	2	2	2	2					23.82	4.89	2	2	696	77.0892	5.8335
P82933	28S ribosomal protein S9, mitochondrial OS=Homo sapiens GN=MRPS9 PE=1 SV=2 - [RT09_HUMAN]	MRPS9 PE=1 SV=2 - [RT09_HUMAN]	MRPS9	4.8	3	2	2	2					55.85	4.8	2	2	396	45.8058	9.51025
H7C2F5	Ankyrin repeat and KH domain-containing protein 1 (Fragment) OS=Homo sapiens GN=ANKHD1 PE=1 SV=1 - [H7C2F5_HUMAN]	ANKHD1 PE=1 SV=1 - [H7C2F5_HUMAN]	ANKHD1	4.77	12	2	2	2					52.05	4.77	2	2	608	64.8745	7.09326
Q9UMS4	Pre-mRNA-processing factor 19 OS=Homo sapiens GN=PRPF19 PE=1 SV=1 - [PRP19_HUMAN]	PRPF19 PE=1 SV=1 - [PRP19_HUMAN]	PRPF19	4.76	3	2	2	3					33.1632	4.76	2	3	504	55.1463	6.60986
Q9BXW7	Haloacid dehalogenase-like hydrolase domain-containing 5 OS=Homo sapiens GN=HDHD5 PE=1 SV=1 - [HDHD5_HUMAN]	HDHD5 PE=1 SV=1 - [HDHD5_HUMAN]	HDHD5	4.73	2	2	2	2					34.8108	4.73	2	2	423	46.2918	8.1333
Q96CS3	FAS-associated factor 2 OS=Homo sapiens GN=FAF2 PE=1 SV=2 - [FAF2_HUMAN]	FAF2 PE=1 SV=2 - [FAF2_HUMAN]	FAF2	4.72	1	2	2	2					25.64	4.72	2	2	445	52.5905	5.61768
A8K3S0	cDNA FLJ76127, highly similar to Homo sapiens replication factor C (activator 1) 5, 36.5kDa (RFC5), transcript variant 1, mRNA OS=Homo sapiens PE=2 SV=1 - [A8K3S0_HUMAN]	#VALUE!	#VALUE!	4.71	5	2	2	2					63.44	4.71	2	2	340	38.4422	7.1958
Q96GA3	Protein LTV1 homolog OS=Homo sapiens GN=LTV1 PE=1 SV=1 - [LTV1_HUMAN]	LTV1 PE=1 SV=1 - [LTV1_HUMAN]	LTV1	4.63	3	2	2	2					52.77	4.63	2	2	475	54.8212	4.90674
A0A024QZM0	Activating signal cointegrator 1 complex subunit 1, isoform CRA_a OS=Homo sapiens GN=ASCC1 PE=4 SV=1 - [A0A024QZM0_HUMAN]	ASCC1 PE=4 SV=1 - [A0A024QZM0_HUMAN]	ASCC1	4.48	11	2	2	2					59.89	4.48	2	2	357	41.2015	5.52881
B4DWZ0	cDNA FLJ52448, moderately similar to Guanine nucleotide-binding protein-like 1 OS=Homo sapiens PE=2 SV=1 - [B4DWZ0_HUMAN]	#VALUE!	#VALUE!	4.46	12	2	2	2					70.34	4.46	2	2	404	45.2918	5.42725
Q9NQ51	Putative ATPases OS=Homo sapiens GN=FTSH PE=3 SV=1 - [Q9NQ51_HUMAN]	FTSH PE=3 SV=1 - [Q9NQ51_HUMAN]	FTSH	4.45	8	2	2	2					44.88	4.45	2	2	517	57.6462	9.0415
A8K9B9	cDNA FLJ77391, highly similar to Homo sapiens EH-domain containing 4 (EHD4), mRNA OS=Homo sapiens PE=2 SV=1 - [A8K9B9_HUMAN]	#VALUE!	#VALUE!	4.44	2	2	2	2					30.77	4.44	2	2	541	61.1175	6.65381
B3KQV6	Serine/threonine-protein phosphatase 2A 65 kDa regulatory subunit A alpha isoform OS=Homo sapiens GN=PPP2R1A PE=1 SV=1 - [B3KQV6_HUMAN]	PPP2R1A PE=1 SV=1 - [B3KQV6_HUMAN]	PPP2R1A	4.39	10	2	2	2					47.48	4.39	2	2	410	45.5748	5.36377
B4DY32	cDNA FLJ51387, highly similar to Asparagine synthetase (glutamine-hydrolyzing) (EC 6.3.5.4) OS=Homo sapiens PE=2 SV=1 - [B4DY32_HUMAN]	#VALUE!	#VALUE!	4.39	2	2	2	3					81.4867	4.39	2	3	478	54.827	6.40479
Q59F36	Dynactin 1 isoform 1 variant (Fragment) OS=Homo sapiens PE=2 SV=1 - [Q59F36_HUMAN]	#VALUE!	#VALUE!	4.36	8	2	2	2					51.2	4.36	2	2	459	53.0509	4.95752
B3KVN0	cDNA FLJ16785 fis, clone NT2RI2015342, highly similar to Solute carrier family 2, facilitated glucose transporter member 1 OS=Homo sapiens PE=2 SV=1 - [B3KVN0_HUMAN]	#VALUE!	#VALUE!	4.33	6	2	2	2					49.7391	4.33	2	2	416	45.8393	8.60205
Q8NF37	Lysophosphatidylcholine acyltransferase 1 OS=Homo sapiens GN=LPCAT1 PE=1 SV=2 - [PCAT1_HUMAN]	LPCAT1 PE=1 SV=2 - [PCAT1_HUMAN]	LPCAT1	4.31	4	2	2	2					51.5444	4.31	2	2	534	59.1134	6.02393
Q9NSM5	Uncharacterized protein DKFZp564A2282 (Fragment) OS=Homo sapiens GN=DKFZp564A2282 PE=2 SV=2 - [Q9NSM5_HUMAN]	DKFZp564A2282 PE=2 SV=2 - [Q9NSM5_HUMAN]	DKFZp564A2282	4.27	5	2	2	2					46.79	4.27	2	2	632	70.1449	4.85596
O00505	Importin subunit alpha-4 OS=Homo sapiens GN=KPNA3 PE=1 SV=2 - [IMA4_HUMAN]	KPNA3 PE=1 SV=2 - [IMA4_HUMAN]	KPNA3	4.22	4	2	2	2					44.83	4.22	2	2	521	57.7748	4.94482
J3QRU8	ARF GTPase-activating protein GIT1 OS=Homo sapiens GN=GIT1 PE=1 SV=1 - [J3QRU8_HUMAN]	GIT1 PE=1 SV=1 - [J3QRU8_HUMAN]	GIT1	4.18	9	2	3	3					69.3933	4.18	3	3	694	76.7588	6.50732
Q96QE5	Transcription elongation factor, mitochondrial OS=Homo sapiens GN=TEFM PE=1 SV=1 - [TEFM_HUMAN]	TEFM PE=1 SV=1 - [TEFM_HUMAN]	TEFM	4.17	3	2	2	2					0	4.17	2	2	360	41.6497	9.31982
A6NLD2	cDNA FLJ11885 fis, clone HEMBA1007203, highly similar to Transmembrane GTPase MFN2 (EC 3.6.5.-) OS=Homo sapiens PE=2 SV=4 - [A6NLD2_HUMAN]	#VALUE!	#VALUE!	4.11	5	2	2	2					28.54	4.11	2	2	462	52.953	8.1626
O00635	E3 ubiquitin-protein ligase TRIM38 OS=Homo sapiens GN=TRIM38 PE=1 SV=1 - [TRI38_HUMAN]	TRIM38 PE=1 SV=1 - [TRI38_HUMAN]	TRIM38	4.09	3	2	2	2					45.655	4.09	2	2	465	53.3812	7.02002
Q96HI4	Glycylpeptide N-tetradecanoyltransferase (Fragment) OS=Homo sapiens GN=NMT1 PE=2 SV=2 - [Q96HI4_HUMAN]	NMT1 PE=2 SV=2 - [Q96HI4_HUMAN]	NMT1	4.05	12	2	2	2					35.34	4.05	2	2	494	56.5678	7.79639
B4DWX0	cDNA FLJ57642, highly similar to Homo sapiens spire homolog 1 (SPIRE1), mRNA OS=Homo sapiens PE=2 SV=1 - [B4DWX0_HUMAN]	#VALUE!	#VALUE!	4.04	3	2	2	2					28.62	4.04	2	2	545	62.8423	9.30518
Q6P392	PPIL4 protein (Fragment) OS=Homo sapiens GN=PPIL4 PE=2 SV=1 - [Q6P392_HUMAN]	PPIL4 PE=2 SV=1 - [Q6P392_HUMAN]	PPIL4	3.92	7	2	2	2					0	3.92	2	2	434	49.9909	5.14795
H3BMM5	Uncharacterized protein OS=Homo sapiens PE=3 SV=1 - [H3BMM5_HUMAN]	#VALUE!	#VALUE!	3.9	5	2	2	2					0	3.9	2	2	538	61.2001	7.31299
Q69YN2	CWF19-like protein 1 OS=Homo sapiens GN=CWF19L1 PE=1 SV=2 - [C19L1_HUMAN]	CWF19L1 PE=1 SV=2 - [C19L1_HUMAN]	CWF19L1	3.9	2	2	2	2					26.09	3.9	2	2	538	60.5808	7.23975
A0A024RB67	Exportin, tRNA (Nuclear export receptor for tRNAs), isoform CRA_a OS=Homo sapiens GN=XPOT PE=4 SV=1 - [A0A024RB67_HUMAN]	XPOT PE=4 SV=1 - [A0A024RB67_HUMAN]	XPOT	3.89	3	2	2	2					27.81	3.89	2	2	617	70.5828	5.65576
Q9Y2I8	WD repeat-containing protein 37 OS=Homo sapiens GN=WDR37 PE=1 SV=2 - [WDR37_HUMAN]	WDR37 PE=1 SV=2 - [WDR37_HUMAN]	WDR37	3.85	4	2	2	2					36.97	3.85	2	2	494	54.6315	7.2251
B4DNM8	cDNA FLJ53395, highly similar to Prolyl 3-hydroxylase 1 (EC 1.14.11.7) OS=Homo sapiens PE=2 SV=1 - [B4DNM8_HUMAN]	#VALUE!	#VALUE!	3.83	4	2	2	2					74.27	3.83	2	2	601	68.9447	5.0083
A0JLR2	NFX1 protein (Fragment) OS=Homo sapiens GN=NFX1 PE=2 SV=1 - [A0JLR2_HUMAN]	NFX1 PE=2 SV=1 - [A0JLR2_HUMAN]	NFX1	3.82	2	2	2	2					0	3.82	2	2	681	75.1484	8.20654
Q63ZY3	KN motif and ankyrin repeat domain-containing protein 2 OS=Homo sapiens GN=KANK2 PE=1 SV=1 - [KANK2_HUMAN]	KANK2 PE=1 SV=1 - [KANK2_HUMAN]	KANK2	3.76	2	2	2	2					35.15	3.76	2	2	851	91.1179	5.63037
B3KNM8	cDNA FLJ14980 fis, clone Y79AA1000181, highly similar to Homo sapiens CGI-01 protein mRNA OS=Homo sapiens PE=2 SV=1 - [B3KNM8_HUMAN]	#VALUE!	#VALUE!	3.75	5	2	2	2					50.2586	3.75	2	2	613	68.6134	6.69775
B4DGI3	cDNA FLJ53315, highly similar to TNF receptor-associated factor 2 OS=Homo sapiens PE=2 SV=1 - [B4DGI3_HUMAN]	#VALUE!	#VALUE!	3.74	3	2	2	2					31.7573	3.74	2	2	455	50.5722	7.44482
Q05BW9	PAPSS1 protein (Fragment) OS=Homo sapiens GN=PAPSS1 PE=2 SV=1 - [Q05BW9_HUMAN]	PAPSS1 PE=2 SV=1 - [Q05BW9_HUMAN]	PAPSS1	3.68	3	2	2	2					39.05	3.68	2	2	571	64.4656	6.99072
A8KAQ5	cDNA FLJ77404, highly similar to Homo sapiens small nuclear ribonucleoprotein 70kDa polypeptide (RNP antigen) (SNRP70), transcript variant 1, mRNA OS=Homo sapiens PE=2 SV=1 - [A8KAQ5_HUMAN]	#VALUE!	#VALUE!	3.66	4	2	2	2					41.35	3.66	2	2	437	51.4649	10.0083
B4DR88	cDNA FLJ58252, highly similar to Homo sapiens DEAH (Asp-Glu-Ala-His) box polypeptide 40 (DHX40), mRNA OS=Homo sapiens PE=2 SV=1 - [B4DR88_HUMAN]	#VALUE!	#VALUE!	3.65	6	2	2	2					47.47	3.65	2	2	631	72.1445	8.38232
B4DX55	cDNA FLJ58171, moderately similar to Melanoma-associated antigen D2 OS=Homo sapiens PE=2 SV=1 - [B4DX55_HUMAN]	#VALUE!	#VALUE!	3.46	15	2	2	2					63.54	3.46	2	2	520	55.4662	5.94775
Q69YN5	Uncharacterized protein DKFZp686P22161 (Fragment) OS=Homo sapiens GN=DKFZp686P22161 PE=2 SV=1 - [Q69YN5_HUMAN]	DKFZp686P22161 PE=2 SV=1 - [Q69YN5_HUMAN]	DKFZp686P22161	3.43	11	2	2	2					34.29	3.43	2	2	612	67.6408	8.63135
Q8WVV4	Protein POF1B OS=Homo sapiens GN=POF1B PE=1 SV=3 - [POF1B_HUMAN]	POF1B PE=1 SV=3 - [POF1B_HUMAN]	POF1B	3.4	1	2	2	2					22.24	3.4	2	2	589	68.0224	6.31592
Q9H072	Uncharacterized protein DKFZp586J151 OS=Homo sapiens GN=DKFZp586J151 PE=2 SV=1 - [Q9H072_HUMAN]	DKFZp586J151 PE=2 SV=1 - [Q9H072_HUMAN]	DKFZp586J151	3.38	4	2	2	2					0	3.38	2	2	533	58.0592	8.6167
B4E0B2	cDNA FLJ51426, highly similar to Adapter-related protein complex 3 beta-1 subunit OS=Homo sapiens PE=2 SV=1 - [B4E0B2_HUMAN]	#VALUE!	#VALUE!	3.36	5	2	2	2					67.5625	3.36	2	2	565	63.7305	8.27979
Q96A33	Coiled-coil domain-containing protein 47 OS=Homo sapiens GN=CCDC47 PE=1 SV=1 - [CCD47_HUMAN]	CCDC47 PE=1 SV=1 - [CCD47_HUMAN]	CCDC47	3.31	3	2	2	2					52.3	3.31	2	2	483	55.8383	4.86865
B1Q2B0	URCC5 OS=Homo sapiens GN=URCC5 PE=2 SV=1 - [B1Q2B0_HUMAN]	URCC5 PE=2 SV=1 - [B1Q2B0_HUMAN]	URCC5	3.29	3	2	2	2					16.13	3.29	2	2	911	101.244	8.42627
Q13724	Mannosyl-oligosaccharide glucosidase OS=Homo sapiens GN=MOGS PE=1 SV=5 - [MOGS_HUMAN]	MOGS PE=1 SV=5 - [MOGS_HUMAN]	MOGS	3.23	5	2	2	2					76.55	3.23	2	2	837	91.8606	8.89502
Q53HI2	DEAD-box protein abstrakt variant (Fragment) OS=Homo sapiens PE=2 SV=1 - [Q53HI2_HUMAN]	#VALUE!	#VALUE!	3.22	7	2	2	2					46.94	3.22	2	2	622	69.794	6.84424
Q9BRZ2	E3 ubiquitin-protein ligase TRIM56 OS=Homo sapiens GN=TRIM56 PE=1 SV=3 - [TRI56_HUMAN]	TRIM56 PE=1 SV=3 - [TRI56_HUMAN]	TRIM56	3.18	1	2	2	2					0	3.18	2	2	755	81.4365	7.73779
Q9UHD2	Serine/threonine-protein kinase TBK1 OS=Homo sapiens GN=TBK1 PE=1 SV=1 - [TBK1_HUMAN]	TBK1 PE=1 SV=1 - [TBK1_HUMAN]	TBK1	3.16	2	2	2	2					38.03	3.16	2	2	729	83.5888	6.78564
Q5C9Z4	Nucleolar MIF4G domain-containing protein 1 OS=Homo sapiens GN=NOM1 PE=1 SV=1 - [NOM1_HUMAN]	NOM1 PE=1 SV=1 - [NOM1_HUMAN]	NOM1	3.14	1	2	2	2					88.74	3.14	2	2	860	96.1976	8.104
B7Z1Y1	cDNA FLJ50125, highly similar to Cullin-2 (Fragment) OS=Homo sapiens PE=2 SV=1 - [B7Z1Y1_HUMAN]	#VALUE!	#VALUE!	3.09	4	2	2	2					35.29	3.09	2	2	582	67.8217	6.354
Q96II8	Leucine-rich repeat and calponin homology domain-containing protein 3 OS=Homo sapiens GN=LRCH3 PE=1 SV=2 - [LRCH3_HUMAN]	LRCH3 PE=1 SV=2 - [LRCH3_HUMAN]	LRCH3	3.09	5	2	2	2					22.81	3.09	2	2	777	86.03	6.7124
B4DH19	cDNA FLJ54615, highly similar to Vesicle-fusing ATPase (EC 3.6.4.6) OS=Homo sapiens PE=2 SV=1 - [B4DH19_HUMAN]	#VALUE!	#VALUE!	3.08	9	2	2	2					38.01	3.08	2	2	650	72.2129	6.37939
Q13144	Translation initiation factor eIF-2B subunit epsilon OS=Homo sapiens GN=EIF2B5 PE=1 SV=3 - [EI2BE_HUMAN]	EIF2B5 PE=1 SV=3 - [EI2BE_HUMAN]	EIF2B5	2.91	2	2	2	3					69.75	2.91	2	3	721	80.3293	5.08447
Q13627	Dual specificity tyrosine-phosphorylation-regulated kinase 1A OS=Homo sapiens GN=DYRK1A PE=1 SV=2 - [DYR1A_HUMAN]	DYRK1A PE=1 SV=2 - [DYR1A_HUMAN]	DYRK1A	2.88	11	2	2	2					37.56	2.88	2	2	763	85.53	8.74854
A0A0S2Z4X1	RNA binding motif protein 10 isoform 1 (Fragment) OS=Homo sapiens GN=RBM10 PE=2 SV=1 - [A0A0S2Z4X1_HUMAN]	RBM10 PE=2 SV=1 - [A0A0S2Z4X1_HUMAN]	RBM10	2.82	5	2	2	2					36.94	2.82	2	2	852	94.3122	6.72705
B3KRG2	cDNA FLJ34181 fis, clone FCBBF3016667, highly similar to TFIIH basal transcription factor complexhelicase XPB subunit (EC 3.6.1.-) OS=Homo sapiens PE=2 SV=1 - [B3KRG2_HUMAN]	#VALUE!	#VALUE!	2.79	7	2	2	2					51.78	2.79	2	2	718	81.9596	7.86963
Q8IWR0	Zinc finger CCCH domain-containing protein 7A OS=Homo sapiens GN=ZC3H7A PE=1 SV=1 - [Z3H7A_HUMAN]	ZC3H7A PE=1 SV=1 - [Z3H7A_HUMAN]	ZC3H7A	2.78	3	2	2	2					25.78	2.78	2	2	971	110.466	7.29834
A0A024R952	Plakophilin 1 (Ectodermal dysplasia/skin fragility syndrome), isoform CRA_a OS=Homo sapiens GN=PKP1 PE=4 SV=1 - [A0A024R952_HUMAN]	PKP1 PE=4 SV=1 - [A0A024R952_HUMAN]	PKP1	2.75	2	2	2	2					21.55	2.75	2	2	726	80.4455	8.96826
Q9H3U1	Protein unc-45 homolog A OS=Homo sapiens GN=UNC45A PE=1 SV=1 - [UN45A_HUMAN]	UNC45A PE=1 SV=1 - [UN45A_HUMAN]	UNC45A	2.75	2	2	2	2					45.06	2.75	2	2	944	103.011	6.07471
A0A0G2JRR0	Histone-lysine N-methyltransferase EHMT2 (Fragment) OS=Homo sapiens GN=EHMT2 PE=1 SV=1 - [A0A0G2JRR0_HUMAN]	EHMT2 PE=1 SV=1 - [A0A0G2JRR0_HUMAN]	EHMT2	2.7	12	2	2	2					26.44	2.7	2	2	888	99.4787	5.64307
A0A1P8C958	Nuclear factor NF-kappa-B p100 subunit OS=Homo sapiens GN=NFKB2 PE=2 SV=1 - [A0A1P8C958_HUMAN]	NFKB2 PE=2 SV=1 - [A0A1P8C958_HUMAN]	NFKB2	2.69	4	2	2	2					23.76	2.69	2	2	854	91.8656	6.3667
Q6NUR1	Non-SMC condensin I complex, subunit G OS=Homo sapiens GN=NCAPG PE=2 SV=1 - [Q6NUR1_HUMAN]	NCAPG PE=2 SV=1 - [Q6NUR1_HUMAN]	NCAPG	2.66	4	2	2	2					24.2	2.66	2	2	1015	114.122	5.66846
Q9Y5Q9	General transcription factor 3C polypeptide 3 OS=Homo sapiens GN=GTF3C3 PE=1 SV=1 - [TF3C3_HUMAN]	GTF3C3 PE=1 SV=1 - [TF3C3_HUMAN]	GTF3C3	2.6	2	2	2	2					35.53	2.6	2	2	886	101.208	5.07178
O95373	Importin-7 OS=Homo sapiens GN=IPO7 PE=1 SV=1 - [IPO7_HUMAN]	IPO7 PE=1 SV=1 - [IPO7_HUMAN]	IPO7	2.6	4	2	2	2					53.71	2.6	2	2	1038	119.44	4.81787
A8K321	cDNA FLJ78524, highly similar to Homo sapiens SMILE protein (SMILE), mRNA OS=Homo sapiens PE=2 SV=1 - [A8K321_HUMAN]	#VALUE!	#VALUE!	2.56	4	2	2	2					45.0782	2.56	2	2	899	101.963	8.83643
B4DM28	cDNA FLJ50575, highly similar to U4/U6 small nuclear ribonucleoprotein Prp3 OS=Homo sapiens PE=2 SV=1 - [B4DM28_HUMAN]	#VALUE!	#VALUE!	2.52	5	2	2	2					67.7	2.52	2	2	634	72.0592	9.67139
Q05BS8	SFRS2IP protein (Fragment) OS=Homo sapiens GN=SFRS2IP PE=2 SV=1 - [Q05BS8_HUMAN]	SFRS2IP PE=2 SV=1 - [Q05BS8_HUMAN]	SFRS2IP	2.45	6	2	2	2					0	2.45	2	2	897	101.498	8.01611
O43747	AP-1 complex subunit gamma-1 OS=Homo sapiens GN=AP1G1 PE=1 SV=5 - [AP1G1_HUMAN]	AP1G1 PE=1 SV=5 - [AP1G1_HUMAN]	AP1G1	2.43	6	2	2	2					42.02	2.43	2	2	822	91.2931	6.80029
P49711	Transcriptional repressor CTCF OS=Homo sapiens GN=CTCF PE=1 SV=1 - [CTCF_HUMAN]	CTCF PE=1 SV=1 - [CTCF_HUMAN]	CTCF	2.34	2	2	2	2					25.4667	2.34	2	2	727	82.7324	6.96143
B4DM27	cDNA FLJ54637, highly similar to Homo sapiens BAT2 domain containing 1 (BAT2D1), mRNA (Fragment) OS=Homo sapiens PE=2 SV=1 - [B4DM27_HUMAN]	#VALUE!	#VALUE!	2.25	3	2	2	2					33.64	2.25	2	2	933	106.9	9.1001
Q96PU4	E3 ubiquitin-protein ligase UHRF2 OS=Homo sapiens GN=UHRF2 PE=1 SV=1 - [UHRF2_HUMAN]	UHRF2 PE=1 SV=1 - [UHRF2_HUMAN]	UHRF2	2.24	2	2	2	2					50.16	2.24	2	2	802	89.9279	8.20654
H0YDK8	Pumilio homolog 1 (Fragment) OS=Homo sapiens GN=PUM1 PE=1 SV=1 - [H0YDK8_HUMAN]	PUM1 PE=1 SV=1 - [H0YDK8_HUMAN]	PUM1	2.22	12	2	2	2					34.57	2.22	2	2	900	95.7479	7.62061
Q08379	Golgin subfamily A member 2 OS=Homo sapiens GN=GOLGA2 PE=1 SV=3 - [GOGA2_HUMAN]	GOLGA2 PE=1 SV=3 - [GOGA2_HUMAN]	GOLGA2	2.2	5	2	2	2					60.205	2.2	2	2	1002	113.017	5.021
Q01804	OTU domain-containing protein 4 OS=Homo sapiens GN=OTUD4 PE=1 SV=4 - [OTUD4_HUMAN]	OTUD4 PE=1 SV=4 - [OTUD4_HUMAN]	OTUD4	2.15	2	2	2	2					36.29	2.15	2	2	1114	123.968	6.7124
F8W881	Constitutive coactivator of PPAR-gamma-like protein 2 OS=Homo sapiens GN=FAM120C PE=1 SV=2 - [F8W881_HUMAN]	FAM120C PE=1 SV=2 - [F8W881_HUMAN]	FAM120C	2.12	2	2	2	3					23.65	2.12	2	3	895	99.2888	8.70459
O43896	Kinesin-like protein KIF1C OS=Homo sapiens GN=KIF1C PE=1 SV=3 - [KIF1C_HUMAN]	KIF1C PE=1 SV=3 - [KIF1C_HUMAN]	KIF1C	1.99	12	2	2	2					47.6	1.99	2	2	1103	122.87	6.90283
A2A2F0	Ral GTPase-activating protein subunit beta (Fragment) OS=Homo sapiens GN=RALGAPB PE=1 SV=1 - [A2A2F0_HUMAN]	RALGAPB PE=1 SV=1 - [A2A2F0_HUMAN]	RALGAPB	1.97	6	2	2	2					26.96	1.97	2	2	1323	147.296	6.75635
Q4LDX3	Tyrosine-protein kinase OS=Homo sapiens GN=JAK1 PE=2 SV=1 - [Q4LDX3_HUMAN]	JAK1 PE=2 SV=1 - [Q4LDX3_HUMAN]	JAK1	1.84	6	2	2	2					28.06	1.84	2	2	1141	131.606	7.60596
Q9Y4F5	Centrosomal protein of 170 kDa protein B OS=Homo sapiens GN=CEP170B PE=1 SV=4 - [C170B_HUMAN]	CEP170B PE=1 SV=4 - [C170B_HUMAN]	CEP170B	1.83	2	2	2	2					99.5181	1.83	2	2	1589	171.584	6.84424
A8K6X9	cDNA FLJ76427, highly similar to Homo sapiens SH2 domain binding protein 1 (tetratricopeptide repeat containing) (SH2BP1), mRNA OS=Homo sapiens PE=2 SV=1 - [A8K6X9_HUMAN]	#VALUE!	#VALUE!	1.71	3	2	2	2					0	1.71	2	2	1173	133.448	6.771
H0YAN8	Rho guanine nucleotide exchange factor 10 (Fragment) OS=Homo sapiens GN=ARHGEF10 PE=1 SV=1 - [H0YAN8_HUMAN]	ARHGEF10 PE=1 SV=1 - [H0YAN8_HUMAN]	ARHGEF10	1.62	2	2	2	2					0	1.62	2	2	988	109.583	8.00146
B7Z6H4	DNA-directed RNA polymerase subunit OS=Homo sapiens PE=2 SV=1 - [B7Z6H4_HUMAN]	#VALUE!	#VALUE!	1.53	5	2	2	2					36.28	1.53	2	2	1369	153.412	8.48486
B3KRQ2	cDNA FLJ34689 fis, clone MESAN2000815, highly similar to Homo sapiens leucine zipper protein 5 (LUZP5), mRNA OS=Homo sapiens PE=2 SV=1 - [B3KRQ2_HUMAN]	#VALUE!	#VALUE!	1.49	5	2	2	2					37.4	1.49	2	2	1143	130.862	6.87354
Q6P158	Putative ATP-dependent RNA helicase DHX57 OS=Homo sapiens GN=DHX57 PE=1 SV=2 - [DHX57_HUMAN]	DHX57 PE=1 SV=2 - [DHX57_HUMAN]	DHX57	1.44	7	2	2	2					24.33	1.44	2	2	1386	155.507	7.7085
Q86WG5	Myotubularin-related protein 13 OS=Homo sapiens GN=SBF2 PE=1 SV=1 - [MTMRD_HUMAN]	SBF2 PE=1 SV=1 - [MTMRD_HUMAN]	SBF2	1.14	8	2	2	2					0	1.14	2	2	1849	208.333	7.06396
P01024	Complement C3 OS=Homo sapiens GN=C3 PE=1 SV=2 - [CO3_HUMAN]	C3 PE=1 SV=2 - [CO3_HUMAN]	C3	1.08	2	2	2	2					39.02	1.08	2	2	1663	187.03	6.40479
Q9Y4B5	Microtubule cross-linking factor 1 OS=Homo sapiens GN=MTCL1 PE=1 SV=5 - [MTCL1_HUMAN]	MTCL1 PE=1 SV=5 - [MTCL1_HUMAN]	MTCL1	1.05	11	2	2	2					49.3457	1.05	2	2	1905	209.397	6.43018
A0A024RAB6	Heparan sulfate proteoglycan 2 (Perlecan), isoform CRA_b OS=Homo sapiens GN=HSPG2 PE=4 SV=1 - [A0A024RAB6_HUMAN]	HSPG2 PE=4 SV=1 - [A0A024RAB6_HUMAN]	HSPG2	0.62	2	2	2	2					37.04	0.62	2	2	4346	463.723	6.50732
