# Supplementary material for: FBW7 suppresses ovarian cancer development by targeting the N6-methyladenosine binding protein YTHDF2
Source: Mol Cancer. 2021 Mar 3;20:45. doi: 10.1186/s12943-021-01340-8 (PMC7927415; doi:10.1186/s12943-021-01340-8)
Supplement: Supplementary file 20 — Additional file 20: Table S7. The list of 25 genes identified by integrating the RNA-sequencing and m6A-sequencing results. [file 12943_2021_1340_MOESM20_ESM.xlsx]

## Sheet: 工作表1
Differentially methylated RNA sites for: up.YTH_vs_NC Fold change cut-off: 2 P-value cut-off: 0.00001 Column A ~ E: the coordinates of the differentially methylated RNA sites in bed format, please ref http://genome.ucsc.edu/FAQ/FAQformat.html#format1. Column F: the length of the methylated RNA sites Column G ~ H: the transcript id and gene symbol of differentially methylated RNA. Column I ~ L: th…
	up.YTH_vs_NC differentially methylated RNA sites
bed format information of differentially methylated RNA sites					differentially methylated RNA			comparison information				Annotations
chrom	txStart	txEnd	PeakID	score	Peak_length	transcript_id	GeneName	Foldchange	P_value	FDR	Regulation	GeneID	Synonyms	dbXrefs	description	Pathway	GO_CC	GO_MF	GO_BP	gene	gene_id	biotype	strand	locus	YTH_FPKM	NC_FPKM	Fold change	log2(fold change)	p_value	FDR	Regulation	YTH1_FPKM	YTH2_FPKM	YTH3_FPKM	NC1_FPKM	NC2_FPKM	NC3_FPKM	GeneID	Synonyms	dbXrefs	chromosome	map_location	description	pathway	GO-CC	GO-MF	GO-BP
chr2	26953461	26954066	diffreps_peak_1559	10.9718	605	NM_002246	KCNK3	2.02684	1.06711e-11	1.44253e-08	up	3777	K2p3.1|OAT1|PPH4|TASK|TASK-1|TBAK1	MIM:603220|HGNC:HGNC:6278|HPRD:04451	potassium two pore domain channel subfamily K member 3		GO:0016021(integral component of membrane)//GO:0005887(integral component of plasma membrane)//GO:0005886(plasma membrane)//GO:0005829(cytosol)	GO:0046982(protein heterodimerization activity)//GO:0005267(potassium channel activity)//GO:0042803(protein homodimerization activity)//GO:0022841(potassium ion leak channel activity)//GO:0005216(ion channel activity)//GO:0044548(S100 protein binding)//GO:0005252(open rectifier potassium channel activity)//GO:0008022(protein C-terminus binding)	GO:0061337(cardiac conduction)//GO:0042493(response to drug)//GO:0071805(potassium ion transmembrane transport)//GO:0007420(brain development)//GO:0030322(stabilization of membrane potential)//GO:0051481(negative regulation of cytosolic calcium ion concentration)//GO:0098779(mitophagy in response to mitochondrial depolarization)//GO:0007268(synaptic transmission)//GO:0006813(potassium ion transpo…	KCNK3	ENSG00000171303	protein_coding	+	chr2:26915618-26956288	5.79468	2.63866	2.19606	1.13492	0.01845	0.320473	up	7.26467	4.40707	5.71228	2.0189	2.765	3.13206	3777	K2p3.1|OAT1|PPH4|TASK|TASK-1|TBAK1	MIM:603220|HGNC:HGNC:6278|HPRD:04451	2	2p23	potassium two pore domain channel subfamily K member 3	GO:0016021(integral component of membrane)//GO:0005887(integral component of plasma membrane)//GO:0005886(plasma membrane)//GO:0005829(cytosol)	GO:0046982(protein heterodimerization activity)//GO:0005267(potassium channel activity)//GO:0042803(protein homodimerization activity)//GO:0022841(potassium ion leak channel activity)//GO:0005216(ion channel activity)//GO:0044548(S100 protein binding)//GO:0005252(open rectifier potassium channel activity)//GO:0008022(protein C-terminus binding)	GO:0061337(cardiac conduction)//GO:0042493(response to drug)//GO:0071805(potassium ion transmembrane transport)//GO:0007420(brain development)//GO:0030322(stabilization of membrane potential)//GO:0051481(negative regulation of cytosolic calcium ion concentration)//GO:0098779(mitophagy in response to mitochondrial depolarization)//GO:0007268(synaptic transmission)//GO:0006813(potassium ion transpo…
chr15	40381561	40384089	diffreps_peak_1004	10.2588	2528	NM_033503	BMF	2.86249	5.51066e-11	1.55682e-08	up	90427	-	MIM:606266|HGNC:HGNC:24132|Ensembl:ENSG00000104081|HPRD:05881|Vega:OTTHUMG00000129875	Bcl2 modifying factor	hsa05206(MicroRNAs in cancer)	GO:0005886(plasma membrane)//GO:0001669(acrosomal vesicle)//GO:0016459(myosin complex)//GO:0005741(mitochondrial outer membrane)//GO:0005829(cytosol)	GO:0005515(protein binding)	GO:2001234(negative regulation of apoptotic signaling pathway)//GO:1900740(positive regulation of protein insertion into mitochondrial membrane involved in apoptotic signaling pathway)//GO:0032464(positive regulation of protein homooligomerization)//GO:0012501(programmed cell death)//GO:0097193(intrinsic apoptotic signaling pathway)//GO:0043276(anoikis)//GO:2001244(positive regulation of intrinsi…	BMF	ENSG00000104081	protein_coding	-		4.12489	1.24488	3.31349	1.72835	0.00805	0.210328	up	3.33964	4.0004	5.03464	2.80232	0.482731	0.449581	90427	-	MIM:606266|HGNC:HGNC:24132|Ensembl:ENSG00000104081|HPRD:05881|Vega:OTTHUMG00000129875	15	15q14	Bcl2 modifying factor	hsa05206(MicroRNAs in cancer)	GO:0005886(plasma membrane)//GO:0001669(acrosomal vesicle)//GO:0016459(myosin complex)//GO:0005741(mitochondrial outer membrane)//GO:0005829(cytosol)	GO:0005515(protein binding)	GO:2001234(negative regulation of apoptotic signaling pathway)//GO:1900740(positive regulation of protein insertion into mitochondrial membrane involved in apoptotic signaling pathway)//GO:0032464(positive regulation of protein homooligomerization)//GO:0012501(programmed cell death)//GO:0097193(intrinsic apoptotic signaling pathway)//GO:0043276(anoikis)//GO:2001244(positive regulation of intrinsi…
chr9	139964721	139965028	diffreps_peak_3075	7.63135	307	NM_178448	SAPCD2	4.981	2.33694e-08	1.43002e-06	up	89958	C9orf140|p42.3	MIM:612057|HGNC:HGNC:28055|Ensembl:ENSG00000186193|HPRD:12943|Vega:OTTHUMG00000020961	suppressor APC domain containing 2		GO:0005730(nucleolus)//GO:0005634(nucleus)//GO:0005737(cytoplasm)			SAPCD2	ENSG00000186193	protein_coding	-	chr9:139952114-139965040	7.36849	3.15899	2.33255	1.22191	0.01895	0.324446	up	4.52097	10.2428	7.34169	4.44557	2.94649	2.08491	89958	C9orf140|p42.3	MIM:612057|HGNC:HGNC:28055|Ensembl:ENSG00000186193|HPRD:12943|Vega:OTTHUMG00000020961	9	9q34.3	suppressor APC domain containing 2	GO:0005730(nucleolus)//GO:0005634(nucleus)//GO:0005737(cytoplasm)
chr7	80394470	80394559	diffreps_peak_2690	9.36318	89	NM_006379	SEMA3C	2.24812	4.33332e-10	4.0119e-08	up	10512	SEMAE|SemE	MIM:602645|HGNC:HGNC:10725|Ensembl:ENSG00000075223|HPRD:04034|Vega:OTTHUMG00000023447	semaphorin 3C	hsa04360(Axon guidance)	GO:0070062(extracellular exosome)//GO:0005615(extracellular space)	GO:0038191(neuropilin binding)//GO:0045499(chemorepellent activity)//GO:0030215(semaphorin receptor binding)	GO:0007411(axon guidance)//GO:0003151(outflow tract morphogenesis)//GO:0071526(semaphorin-plexin signaling pathway)//GO:0060666(dichotomous subdivision of terminal units involved in salivary gland branching)//GO:0021915(neural tube development)//GO:0009791(post-embryonic development)//GO:0048843(negative regulation of axon extension involved in axon guidance)//GO:0001756(somitogenesis)//GO:000321…	SEMA3C	ENSG00000075223	protein_coding	-	chr7:80371853-80551675	5.58663	1.51975	3.67601	1.87814	0.0003	0.0191926	up	0.258423	8.80315	7.69831	1.59515	0.559149	2.40495	10512	SEMAE|SemE	MIM:602645|HGNC:HGNC:10725|Ensembl:ENSG00000075223|HPRD:04034|Vega:OTTHUMG00000023447	7	7q21-q31	semaphorin 3C	hsa04360(Axon guidance)	GO:0070062(extracellular exosome)//GO:0005615(extracellular space)	GO:0038191(neuropilin binding)//GO:0045499(chemorepellent activity)//GO:0030215(semaphorin receptor binding)	GO:0007411(axon guidance)//GO:0003151(outflow tract morphogenesis)//GO:0071526(semaphorin-plexin signaling pathway)//GO:0060666(dichotomous subdivision of terminal units involved in salivary gland branching)//GO:0021915(neural tube development)//GO:0009791(post-embryonic development)//GO:0048843(negative regulation of axon extension involved in axon guidance)//GO:0001756(somitogenesis)//GO:000321…
chr20	48505621	48506060	diffreps_peak_1858	6.75789	439	NM_015266	SLC9A8	2.23179	1.74625e-07	9.70552e-06	up	23315	NHE-8|NHE8	MIM:612730|HGNC:HGNC:20728|Ensembl:ENSG00000197818|HPRD:18062|Vega:OTTHUMG00000032710	solute carrier family 9 member A8		GO:0016021(integral component of membrane)//GO:0000139(Golgi membrane)	GO:0015385(sodium:proton antiporter activity)//GO:0015386(potassium:proton antiporter activity)	GO:0035725(sodium ion transmembrane transport)//GO:0071805(potassium ion transmembrane transport)//GO:0051453(regulation of intracellular pH)//GO:1902600(hydrogen ion transmembrane transport)//GO:0055085(transmembrane transport)//GO:0006811(ion transport)	SLC9A8	ENSG00000197818	protein_coding	+	chr20:48429249-48508779	2.5378	6.25451	-2.46454	-1.30132	0.0319	0.401187	down	1.99335	2.20938	3.41068	3.24044	12.966	2.55712	23315	NHE-8|NHE8	MIM:612730|HGNC:HGNC:20728|Ensembl:ENSG00000197818|HPRD:18062|Vega:OTTHUMG00000032710	20	20q13.13	solute carrier family 9 member A8		GO:0016021(integral component of membrane)//GO:0000139(Golgi membrane)	GO:0015385(sodium:proton antiporter activity)//GO:0015386(potassium:proton antiporter activity)	GO:0035725(sodium ion transmembrane transport)//GO:0071805(potassium ion transmembrane transport)//GO:0051453(regulation of intracellular pH)//GO:1902600(hydrogen ion transmembrane transport)//GO:0055085(transmembrane transport)//GO:0006811(ion transport)
chr7	30496336	30496540	diffreps_peak_2653	6.42659	204	NM_006092	NOD1	2.99053	3.74467e-07	1.99089e-05	up	10392	CARD4|CLR7.1|NLRC1	MIM:605980|HGNC:HGNC:16390|Ensembl:ENSG00000106100|HPRD:05815|Vega:OTTHUMG00000023923	nucleotide binding oligomerization domain containing 1	hsa04621(NOD-like receptor signaling pathway)//hsa05120(Epithelial cell signaling in Helicobacter pylori infection)//hsa05131(Shigellosis)//hsa05133(Pertussis)	GO:0016323(basolateral plasma membrane)//GO:0016324(apical plasma membrane)//GO:0005737(cytoplasm)//GO:0005829(cytosol)	GO:0042803(protein homodimerization activity)//GO:0005524(ATP binding)//GO:0050700(CARD domain binding)//GO:0042834(peptidoglycan binding)//GO:0042802(identical protein binding)//GO:0008656(cysteine-type endopeptidase activator activity involved in apoptotic process)//GO:0005515(protein binding)	GO:0034166(toll-like receptor 10 signaling pathway)//GO:0043123(positive regulation of I-kappaB kinase/NF-kappaB signaling)//GO:0035666(TRIF-dependent toll-like receptor signaling pathway)//GO:0051000(positive regulation of nitric-oxide synthase activity)//GO:0034142(toll-like receptor 4 signaling pathway)//GO:0032755(positive regulation of interleukin-6 production)//GO:0051403(stress-activated M…	NOD1	ENSG00000106100	protein_coding	-	chr7:30464142-30518400	10.7526	2.15098	4.99897	2.32163	0.0042	0.142562	up	10.3497	11.0649	10.8433	2.53426	2.22596	1.69271	10392	CARD4|CLR7.1|NLRC1	MIM:605980|HGNC:HGNC:16390|Ensembl:ENSG00000106100|HPRD:05815|Vega:OTTHUMG00000023923	7	7p14.3	nucleotide binding oligomerization domain containing 1	hsa04621(NOD-like receptor signaling pathway)//hsa05120(Epithelial cell signaling in Helicobacter pylori infection)//hsa05131(Shigellosis)//hsa05133(Pertussis)	GO:0016323(basolateral plasma membrane)//GO:0016324(apical plasma membrane)//GO:0005737(cytoplasm)//GO:0005829(cytosol)	GO:0042803(protein homodimerization activity)//GO:0005524(ATP binding)//GO:0050700(CARD domain binding)//GO:0042834(peptidoglycan binding)//GO:0042802(identical protein binding)//GO:0008656(cysteine-type endopeptidase activator activity involved in apoptotic process)//GO:0005515(protein binding)	GO:0034166(toll-like receptor 10 signaling pathway)//GO:0043123(positive regulation of I-kappaB kinase/NF-kappaB signaling)//GO:0035666(TRIF-dependent toll-like receptor signaling pathway)//GO:0051000(positive regulation of nitric-oxide synthase activity)//GO:0034142(toll-like receptor 4 signaling pathway)//GO:0032755(positive regulation of interleukin-6 production)//GO:0051403(stress-activated M…
chr6	158093755	158094680	diffreps_peak_2600	9.73965	925	NM_024630	ZDHHC14	2.41093	1.82115e-10	2.44197e-08	up	79683	NEW1CP	HGNC:HGNC:20341|Ensembl:ENSG00000175048|HPRD:15711|Vega:OTTHUMG00000015896	zinc finger DHHC-type containing 14		GO:0005783(endoplasmic reticulum)//GO:0016021(integral component of membrane)	GO:0016409(palmitoyltransferase activity)//GO:0008270(zinc ion binding)//GO:0019706(protein-cysteine S-palmitoyltransferase activity)	GO:0018345(protein palmitoylation)//GO:0008152(metabolic process)	ZDHHC14	ENSG00000175048	protein_coding	+	chr6:157802164-158099178		1.39049	-inf	-inf	5e-05	0.00390603	down				0.697895	1.66113	1.81244	79683	NEW1CP	HGNC:HGNC:20341|Ensembl:ENSG00000175048|HPRD:15711|Vega:OTTHUMG00000015896	6	6q25.3	zinc finger DHHC-type containing 14		GO:0005783(endoplasmic reticulum)//GO:0016021(integral component of membrane)	GO:0016409(palmitoyltransferase activity)//GO:0008270(zinc ion binding)//GO:0019706(protein-cysteine S-palmitoyltransferase activity)	GO:0018345(protein palmitoylation)//GO:0008152(metabolic process)
chr8	144686082	144686260	diffreps_peak_2914	5.62589	178	NM_023078	PYCRL	2.37231	2.36652e-06	0.000113115	up	65263	PYCR3	MIM:616408|HGNC:HGNC:25846|Ensembl:ENSG00000104524|HPRD:15196|Vega:OTTHUMG00000157010	pyrroline-5-carboxylate reductase-like	hsa00330(Arginine and proline metabolism)//	GO:0005829(cytosol)	GO:0004735(pyrroline-5-carboxylate reductase activity)//GO:0005515(protein binding)//GO:0042802(identical protein binding)	GO:0055114(oxidation-reduction process)//GO:0008652(cellular amino acid biosynthetic process)//GO:0006561(proline biosynthetic process)//GO:0044281(small molecule metabolic process)//GO:0034641(cellular nitrogen compound metabolic process)//GO:0055129(L-proline biosynthetic process)	PYCRL	ENSG00000104524	protein_coding	-	chr8:144686082-144691943	13.8209	6.62322	2.08672	1.06124	0.0486	0.469168	up	11.0845	9.57499	20.8031	7.47947	9.53838	2.85181	65263	PYCR3	MIM:616408|HGNC:HGNC:25846|Ensembl:ENSG00000104524|HPRD:15196|Vega:OTTHUMG00000157010	8	8q24.3	pyrroline-5-carboxylate reductase-like	hsa00330(Arginine and proline metabolism)//	GO:0005829(cytosol)	GO:0004735(pyrroline-5-carboxylate reductase activity)//GO:0005515(protein binding)//GO:0042802(identical protein binding)	GO:0055114(oxidation-reduction process)//GO:0008652(cellular amino acid biosynthetic process)//GO:0006561(proline biosynthetic process)//GO:0044281(small molecule metabolic process)//GO:0034641(cellular nitrogen compound metabolic process)//GO:0055129(L-proline biosynthetic process)
chr20	42320796	42320959	diffreps_peak_1839	11.5734	163	NM_002466	MYBL2	2.33835	2.67051e-12	1.44253e-08	up	4605	B-MYB|BMYB	MIM:601415|HGNC:HGNC:7548|Ensembl:ENSG00000101057|HPRD:03247|Vega:OTTHUMG00000033062	v-myb avian myeloblastosis viral oncogene homolog-like 2	hsa05166(HTLV-I infection)	GO:0005654(nucleoplasm)//GO:0031523(Myb complex)	GO:0001077(transcriptional activator activity, RNA polymerase II core promoter proximal region sequence-specific binding)//GO:0000978(RNA polymerase II core promoter proximal region sequence-specific DNA binding)//GO:0005515(protein binding)//GO:0003700(transcription factor activity, sequence-specific DNA binding)	GO:0090307(mitotic spindle assembly)//GO:0000278(mitotic cell cycle)//GO:0006366(transcription from RNA polymerase II promoter)//GO:0045944(positive regulation of transcription from RNA polymerase II promoter)//GO:0000086(G2/M transition of mitotic cell cycle)//GO:0051726(regulation of cell cycle)	MYBL2	ENSG00000101057	protein_coding	+	chr20:42295753-42345136	32.4501	14.6956	2.20815	1.14284	0.0012	0.0570495	up	26.9531	34.9543	35.4429	18.4937	16.963	8.63001	4605	B-MYB|BMYB	MIM:601415|HGNC:HGNC:7548|Ensembl:ENSG00000101057|HPRD:03247|Vega:OTTHUMG00000033062	20	20q13.1	v-myb avian myeloblastosis viral oncogene homolog-like 2	hsa05166(HTLV-I infection)	GO:0005654(nucleoplasm)//GO:0031523(Myb complex)	GO:0001077(transcriptional activator activity, RNA polymerase II core promoter proximal region sequence-specific binding)//GO:0000978(RNA polymerase II core promoter proximal region sequence-specific DNA binding)//GO:0005515(protein binding)//GO:0003700(transcription factor activity, sequence-specific DNA binding)	GO:0090307(mitotic spindle assembly)//GO:0000278(mitotic cell cycle)//GO:0006366(transcription from RNA polymerase II promoter)//GO:0045944(positive regulation of transcription from RNA polymerase II promoter)//GO:0000086(G2/M transition of mitotic cell cycle)//GO:0051726(regulation of cell cycle)
chr1	205350841	205350984	diffreps_peak_271	10.9896	143	NM_001001552	LEMD1	5.14549	1.0243e-11	1.44253e-08	up	93273	CT50|LEMP-1	MIM:610480|HGNC:HGNC:18725|Ensembl:ENSG00000186007|HPRD:13983|Vega:OTTHUMG00000037201	LEM domain containing 1		GO:0016021(integral component of membrane)			LEMD1	ENSG00000186007	protein_coding	-	chr1:205342379-205438152		1.06576	-inf	-inf	0.0236	0.350823	down				3.19727			93273	CT50|LEMP-1	MIM:610480|HGNC:HGNC:18725|Ensembl:ENSG00000186007|HPRD:13983|Vega:OTTHUMG00000037201	1	1q32.1	LEM domain containing 1		GO:0016021(integral component of membrane)
chr2	242031241	242031900	diffreps_peak_1746	9.08128	659	NM_001080437	SNED1	4.36727	8.29309e-10	6.57535e-08	up	25992	SST3|Snep	MIM:616634|HGNC:HGNC:24696|Ensembl:ENSG00000162804|Vega:OTTHUMG00000151803	sushi, nidogen and EGF like domains 1		GO:0070062(extracellular exosome)	GO:0005509(calcium ion binding)	GO:0007160(cell-matrix adhesion)	SNED1	ENSG00000162804	protein_coding	+	chr2:241938254-242041747	0.0539386	1.2365	-22.9242	-4.5188	0.0028	0.108551	down			0.161816	0.306601		3.40291	25992	SST3|Snep	MIM:616634|HGNC:HGNC:24696|Ensembl:ENSG00000162804|Vega:OTTHUMG00000151803	2	2q37.3	sushi, nidogen and EGF like domains 1		GO:0070062(extracellular exosome)	GO:0005509(calcium ion binding)	GO:0007160(cell-matrix adhesion)
chr6	42224465	42224569	diffreps_peak_2525	5.76118	104	NM_033502	TRERF1	2.59204	1.7331e-06	8.43255e-05	up	55809	BCAR2|HSA277276|RAPA|TREP132|TReP-132|dJ139D8.5	MIM:610322|HGNC:HGNC:18273|Ensembl:ENSG00000124496|HPRD:11647|Vega:OTTHUMG00000014698	transcriptional regulating factor 1		GO:0005634(nucleus)	GO:0003700(transcription factor activity, sequence-specific DNA binding)//GO:0030374(ligand-dependent nuclear receptor transcription coactivator activity)//GO:0001104(RNA polymerase II transcription cofactor activity)//GO:0008134(transcription factor binding)//GO:0008301(DNA binding, bending)//GO:0046872(metal ion binding)	GO:0046885(regulation of hormone biosynthetic process)//GO:0006351(transcription, DNA-templated)//GO:0007275(multicellular organism development)//GO:0042592(homeostatic process)//GO:0006357(regulation of transcription from RNA polymerase II promoter)//GO:0006694(steroid biosynthetic process)//GO:0045893(positive regulation of transcription, DNA-templated)//GO:0006707(cholesterol catabolic process)	TRERF1	ENSG00000124496	protein_coding	-	chr6:42192668-42419865	0.823236	2.56907	-3.1207	-1.64187	0.0218	0.340606	down	0.415791	1.11747	0.936442	2.0739	3.60277	2.03053	55809	BCAR2|HSA277276|RAPA|TREP132|TReP-132|dJ139D8.5	MIM:610322|HGNC:HGNC:18273|Ensembl:ENSG00000124496|HPRD:11647|Vega:OTTHUMG00000014698	6	6p21.1-p12.1	transcriptional regulating factor 1		GO:0005634(nucleus)	GO:0003700(transcription factor activity, sequence-specific DNA binding)//GO:0030374(ligand-dependent nuclear receptor transcription coactivator activity)//GO:0001104(RNA polymerase II transcription cofactor activity)//GO:0008134(transcription factor binding)//GO:0008301(DNA binding, bending)//GO:0046872(metal ion binding)	GO:0046885(regulation of hormone biosynthetic process)//GO:0006351(transcription, DNA-templated)//GO:0007275(multicellular organism development)//GO:0042592(homeostatic process)//GO:0006357(regulation of transcription from RNA polymerase II promoter)//GO:0006694(steroid biosynthetic process)//GO:0045893(positive regulation of transcription, DNA-templated)//GO:0006707(cholesterol catabolic process)
chr15	41188135	41188277	diffreps_peak_1006	5.34123	142	NM_020857	VPS18	2.12204	4.55794e-06	0.000208995	up	57617	PEP3	MIM:608551|HGNC:HGNC:15972|Ensembl:ENSG00000104142|HPRD:09776|Vega:OTTHUMG00000130135	VPS18 CORVET/HOPS core subunit		GO:0030136(clathrin-coated vesicle)//GO:0033263(CORVET complex)//GO:0005764(lysosome)//GO:0031902(late endosome membrane)//GO:0005776(autophagosome)//GO:0005770(late endosome)//GO:0030897(HOPS complex)//GO:0005884(actin filament)//GO:0005765(lysosomal membrane)//GO:0005769(early endosome)//GO:0030123(AP-3 adaptor complex)	GO:0005515(protein binding)//GO:0030674(protein binding, bridging)//GO:0003779(actin binding)//GO:0019905(syntaxin binding)//GO:0046872(metal ion binding)	GO:0006886(intracellular protein transport)//GO:0007040(lysosome organization)//GO:0008333(endosome to lysosome transport)//GO:0007032(endosome organization)//GO:0016192(vesicle-mediated transport)//GO:0006914(autophagy)//GO:0046718(viral entry into host cell)	VPS18	ENSG00000104142	protein_coding	+	chr15:41186627-41196173	10.5177	3.22375	3.26255	1.706	0.0018	0.0788248	up	15.1825	11.1898	5.18067	4.00986	3.69595	1.96544	57617	PEP3	MIM:608551|HGNC:HGNC:15972|Ensembl:ENSG00000104142|HPRD:09776|Vega:OTTHUMG00000130135	15	15q15.1	VPS18 CORVET/HOPS core subunit	GO:0030136(clathrin-coated vesicle)//GO:0033263(CORVET complex)//GO:0005764(lysosome)//GO:0031902(late endosome membrane)//GO:0005776(autophagosome)//GO:0005770(late endosome)//GO:0030897(HOPS complex)//GO:0005884(actin filament)//GO:0005765(lysosomal membrane)//GO:0005769(early endosome)//GO:0030123(AP-3 adaptor complex)	GO:0005515(protein binding)//GO:0030674(protein binding, bridging)//GO:0003779(actin binding)//GO:0019905(syntaxin binding)//GO:0046872(metal ion binding)	GO:0006886(intracellular protein transport)//GO:0007040(lysosome organization)//GO:0008333(endosome to lysosome transport)//GO:0007032(endosome organization)//GO:0016192(vesicle-mediated transport)//GO:0006914(autophagy)//GO:0046718(viral entry into host cell)
chr16	85711681	85711943	diffreps_peak_1154	8.39758	262	NM_016095	GINS2	2.46658	4.00327e-09	2.67662e-07	up	51659	HSPC037|PSF2|Pfs2	MIM:610609|HGNC:HGNC:24575|HPRD:15197	GINS complex subunit 2 (Psf2 homolog)		GO:0000811(GINS complex)//GO:0005654(nucleoplasm)//GO:0005634(nucleus)//GO:0031298(replication fork protection complex)	GO:0043138(3'-5' DNA helicase activity)//GO:0005515(protein binding)	GO:0032508(DNA duplex unwinding)//GO:0000278(mitotic cell cycle)//GO:0006271(DNA strand elongation involved in DNA replication)//GO:0000727(double-strand break repair via break-induced replication)//GO:0006260(DNA replication)//GO:1902975(mitotic DNA replication initiation)	GINS2	ENSG00000131153	protein_coding	-	chr16:85645014-85723679	16.9903	5.95689	2.85221	1.51208	0.04875	0.469168	up	23.8135	19.2497	7.90764	7.06252	6.67545	4.1327	51659	HSPC037|PSF2|Pfs2	MIM:610609|HGNC:HGNC:24575|HPRD:15197	16	16q24.1	GINS complex subunit 2 (Psf2 homolog)	GO:0000811(GINS complex)//GO:0005654(nucleoplasm)//GO:0005634(nucleus)//GO:0031298(replication fork protection complex)	GO:0043138(3'-5' DNA helicase activity)//GO:0005515(protein binding)	GO:0032508(DNA duplex unwinding)//GO:0000278(mitotic cell cycle)//GO:0006271(DNA strand elongation involved in DNA replication)//GO:0000727(double-strand break repair via break-induced replication)//GO:0006260(DNA replication)//GO:1902975(mitotic DNA replication initiation)
chr20	39315681	39317880	diffreps_peak_1824	9.70031	2199	NM_005461	MAFB	2.34069	1.99384e-10	2.53561e-08	up	9935	KRML|MCTO	MIM:608968|HGNC:HGNC:6408|Ensembl:ENSG00000204103|HPRD:07129|Vega:OTTHUMG00000033052	v-maf avian musculoaponeurotic fibrosarcoma oncogene homolog B		GO:0005667(transcription factor complex)//GO:0005634(nucleus)	GO:0001077(transcriptional activator activity, RNA polymerase II core promoter proximal region sequence-specific binding)//GO:0000978(RNA polymerase II core promoter proximal region sequence-specific DNA binding)//GO:0005515(protein binding)//GO:0008134(transcription factor binding)//GO:0001228(transcriptional activator activity, RNA polymerase II transcription regulatory region sequence-specific…	GO:0021572(rhombomere 6 development)//GO:0042472(inner ear morphogenesis)//GO:0035284(brain segmentation)//GO:0045647(negative regulation of erythrocyte differentiation)//GO:0033077(T cell differentiation in thymus)//GO:0021571(rhombomere 5 development)//GO:0045671(negative regulation of osteoclast differentiation)//GO:0048538(thymus development)//GO:0007585(respiratory gaseous exchange)//GO:0006…	MAFB	ENSG00000204103	protein_coding	-	chr20:39314487-39317880		1.03448	-inf	-inf	0.034	0.411334	down				0.839458	2.26399		9935	KRML|MCTO	MIM:608968|HGNC:HGNC:6408|Ensembl:ENSG00000204103|HPRD:07129|Vega:OTTHUMG00000033052	20	20q12	v-maf avian musculoaponeurotic fibrosarcoma oncogene homolog B		GO:0005667(transcription factor complex)//GO:0005634(nucleus)	GO:0001077(transcriptional activator activity, RNA polymerase II core promoter proximal region sequence-specific binding)//GO:0000978(RNA polymerase II core promoter proximal region sequence-specific DNA binding)//GO:0005515(protein binding)//GO:0008134(transcription factor binding)//GO:0001228(transcriptional activator activity, RNA polymerase II transcription regulatory region sequence-specific…	GO:0021572(rhombomere 6 development)//GO:0042472(inner ear morphogenesis)//GO:0035284(brain segmentation)//GO:0045647(negative regulation of erythrocyte differentiation)//GO:0033077(T cell differentiation in thymus)//GO:0021571(rhombomere 5 development)//GO:0045671(negative regulation of osteoclast differentiation)//GO:0048538(thymus development)//GO:0007585(respiratory gaseous exchange)//GO:0006…
chr20	49575350	49577200	diffreps_peak_1863	9.72643	1850	NM_014484	MOCS3	2.07071	1.87747e-10	2.50214e-08	up	27304	UBA4	MIM:609277|HGNC:HGNC:15765|HPRD:10092	molybdenum cofactor synthesis 3	hsa04122(Sulfur relay system)	GO:0005829(cytosol)	GO:0005524(ATP binding)//GO:0016783(sulfurtransferase activity)//GO:0061604(molybdopterin-synthase sulfurtransferase activity)//GO:0070733(protein adenylyltransferase activity)//GO:0042292(URM1 activating enzyme activity)//GO:0004792(thiosulfate sulfurtransferase activity)//GO:0046872(metal ion binding)//GO:0005515(protein binding)//GO:0061605(molybdopterin-synthase adenylyltransferase activity)/…	GO:0002143(tRNA wobble position uridine thiolation)//GO:0034227(tRNA thio-modification)//GO:0044281(small molecule metabolic process)//GO:0032447(protein urmylation)//GO:0002098(tRNA wobble uridine modification)//GO:0006777(Mo-molybdopterin cofactor biosynthetic process)//GO:0032324(molybdopterin cofactor biosynthetic process)//GO:0018117(protein adenylylation)//GO:0006767(water-soluble vitamin m…	MOCS3	ENSG00000124217	protein_coding	+	chr20:49575362-49577820	7.25719	1.63844	4.42933	2.14709	0.03185	0.401187	up	8.40317	9.5038	3.86461	2.1577	1.80144	0.95617	27304	UBA4	MIM:609277|HGNC:HGNC:15765|HPRD:10092	20	20q13.13	molybdenum cofactor synthesis 3	hsa04122(Sulfur relay system)	GO:0005829(cytosol)	GO:0005524(ATP binding)//GO:0016783(sulfurtransferase activity)//GO:0061604(molybdopterin-synthase sulfurtransferase activity)//GO:0070733(protein adenylyltransferase activity)//GO:0042292(URM1 activating enzyme activity)//GO:0004792(thiosulfate sulfurtransferase activity)//GO:0046872(metal ion binding)//GO:0005515(protein binding)//GO:0061605(molybdopterin-synthase adenylyltransferase activity)/…	GO:0002143(tRNA wobble position uridine thiolation)//GO:0034227(tRNA thio-modification)//GO:0044281(small molecule metabolic process)//GO:0032447(protein urmylation)//GO:0002098(tRNA wobble uridine modification)//GO:0006777(Mo-molybdopterin cofactor biosynthetic process)//GO:0032324(molybdopterin cofactor biosynthetic process)//GO:0018117(protein adenylylation)//GO:0006767(water-soluble vitamin m…
chr15	66615830	66615923	diffreps_peak_1044	5.5289	93	NM_133375	DIS3L	2.00114	2.95871e-06	0.000139311	up	115752	DIS3L1	MIM:614183|HGNC:HGNC:28698|Ensembl:ENSG00000166938|HPRD:11355|Vega:OTTHUMG00000133181	DIS3 like exosome 3'-5' exoribonuclease	hsa03018(RNA degradation)	GO:0005813(centrosome)//GO:0005886(plasma membrane)//GO:0000177(cytoplasmic exosome (RNase complex))//GO:0005737(cytoplasm)	GO:0003723(RNA binding)//GO:0019899(enzyme binding)//GO:0005515(protein binding)//GO:0000175(3'-5'-exoribonuclease activity)	GO:0016075(rRNA catabolic process)//GO:0006402(mRNA catabolic process)//GO:0090503(RNA phosphodiester bond hydrolysis, exonucleolytic)//GO:0006364(rRNA processing)	DIS3L	ENSG00000166938	protein_coding	+	chr15:66570835-66626236	12.7064	3.84852	3.30163	1.72318	0.00425	0.14332	up	22.0309	11.235	4.8533	2.35172	5.68126	3.51258	115752	DIS3L1	MIM:614183|HGNC:HGNC:28698|Ensembl:ENSG00000166938|HPRD:11355|Vega:OTTHUMG00000133181	15	15q22.31	DIS3 like exosome 3'-5' exoribonuclease	hsa03018(RNA degradation)	GO:0005813(centrosome)//GO:0005886(plasma membrane)//GO:0000177(cytoplasmic exosome (RNase complex))//GO:0005737(cytoplasm)	GO:0003723(RNA binding)//GO:0019899(enzyme binding)//GO:0005515(protein binding)//GO:0000175(3'-5'-exoribonuclease activity)	GO:0016075(rRNA catabolic process)//GO:0006402(mRNA catabolic process)//GO:0090503(RNA phosphodiester bond hydrolysis, exonucleolytic)//GO:0006364(rRNA processing)
chr8	143783781	143785020	diffreps_peak_2908	10.3389	1239	ENST00000522591	LY6K	2.16011	4.58237e-11	1.53234e-08	up	54742	CT97|HSJ001348|URLC10|ly-6K	MIM:615093|HGNC:HGNC:24225|HPRD:17457	lymphocyte antigen 6 complex, locus K		GO:0005886(plasma membrane)//GO:0031225(anchored component of membrane)//GO:0005576(extracellular region)//GO:0005737(cytoplasm)			LY6K	ENSG00000160886	protein_coding	+	chr8:143781528-143808391	81.8244	37.23	2.19782	1.13607	0.0044	0.145537	up	112.17	80.4473	52.8559	26.9001	38.2139	46.576	54742	CT97|HSJ001348|URLC10|ly-6K	MIM:615093|HGNC:HGNC:24225|HPRD:17457	8	8q24.3	lymphocyte antigen 6 complex, locus K	GO:0005886(plasma membrane)//GO:0031225(anchored component of membrane)//GO:0005576(extracellular region)//GO:0005737(cytoplasm)
chr9	137694741	137694841	diffreps_peak_3050	5.48967	100	NM_000093	COL5A1	2.73492	3.2384e-06	0.000151685	up	1289	EDSC	MIM:120215|HGNC:HGNC:2209|Ensembl:ENSG00000130635|HPRD:00368|Vega:OTTHUMG00000020891	collagen type V alpha 1	hsa04974(Protein digestion and absorption)	GO:0005604(basement membrane)//GO:0070062(extracellular exosome)//GO:0005576(extracellular region)//GO:0005581(collagen trimer)//GO:0005588(collagen type V trimer)//GO:0005788(endoplasmic reticulum lumen)//GO:0005578(proteinaceous extracellular matrix)//GO:0031012(extracellular matrix)	GO:0008201(heparin binding)//GO:0005178(integrin binding)//GO:0048407(platelet-derived growth factor binding)//GO:0005201(extracellular matrix structural constituent)//GO:0046872(metal ion binding)//GO:0043394(proteoglycan binding)	GO:0035313(wound healing, spreading of epidermal cells)//GO:0007411(axon guidance)//GO:0032964(collagen biosynthetic process)//GO:0022617(extracellular matrix disassembly)//GO:0030198(extracellular matrix organization)//GO:0051128(regulation of cellular component organization)//GO:0003007(heart morphogenesis)//GO:0007155(cell adhesion)//GO:0016477(cell migration)//GO:1903225(negative regulation o…	COL5A1	ENSG00000130635	protein_coding	+	chr9:137533619-137764464	1.58224	4.37629	-2.76588	-1.46774	0.04765	0.46521	down	2.08525	0.91366	1.74781	6.35371	3.84049	2.93468	1289	EDSC	MIM:120215|HGNC:HGNC:2209|Ensembl:ENSG00000130635|HPRD:00368|Vega:OTTHUMG00000020891	9	9q34.2-q34.3	collagen type V alpha 1	hsa04974(Protein digestion and absorption)	GO:0005604(basement membrane)//GO:0070062(extracellular exosome)//GO:0005576(extracellular region)//GO:0005581(collagen trimer)//GO:0005588(collagen type V trimer)//GO:0005788(endoplasmic reticulum lumen)//GO:0005578(proteinaceous extracellular matrix)//GO:0031012(extracellular matrix)	GO:0008201(heparin binding)//GO:0005178(integrin binding)//GO:0048407(platelet-derived growth factor binding)//GO:0005201(extracellular matrix structural constituent)//GO:0046872(metal ion binding)//GO:0043394(proteoglycan binding)	GO:0035313(wound healing, spreading of epidermal cells)//GO:0007411(axon guidance)//GO:0032964(collagen biosynthetic process)//GO:0022617(extracellular matrix disassembly)//GO:0030198(extracellular matrix organization)//GO:0051128(regulation of cellular component organization)//GO:0003007(heart morphogenesis)//GO:0007155(cell adhesion)//GO:0016477(cell migration)//GO:1903225(negative regulation o…
chr11	12257723	12257792	diffreps_peak_481	8.44793	69	NM_014632	MICAL2	2.04384	3.56505e-09	2.40108e-07	up	9645	MICAL-2|MICAL2PV1|MICAL2PV2	MIM:608881|HGNC:HGNC:24693|Ensembl:ENSG00000133816|HPRD:10085|Vega:OTTHUMG00000165744	microtubule associated monooxygenase, calponin and LIM domain containing 2		GO:0005634(nucleus)	GO:0008270(zinc ion binding)//GO:0016491(oxidoreductase activity)//GO:0043914(NADPH:sulfur oxidoreductase activity)//GO:0016709(oxidoreductase activity, acting on paired donors, with incorporation or reduction of molecular oxygen, NAD(P)H as one donor, and incorporation of one atom of oxygen)//GO:0071949(FAD binding)//GO:0003779(actin binding)	GO:0055114(oxidation-reduction process)//GO:0007010(cytoskeleton organization)//GO:0007507(heart development)//GO:0001947(heart looping)//GO:0010735(positive regulation of transcription via serum response element binding)//GO:0019417(sulfur oxidation)//GO:0030042(actin filament depolymerization)	MICAL2	ENSG00000133816	protein_coding	+	chr11:12115542-12285334	131.834	39.7888	3.31335	1.72829	0.0075	0.201373	up	199.232	134.136	62.1351	46.3666	25.8242	47.1756	9645	MICAL-2|MICAL2PV1|MICAL2PV2	MIM:608881|HGNC:HGNC:24693|Ensembl:ENSG00000133816|HPRD:10085|Vega:OTTHUMG00000165744	11	11p15.3	microtubule associated monooxygenase, calponin and LIM domain containing 2	GO:0005634(nucleus)	GO:0008270(zinc ion binding)//GO:0016491(oxidoreductase activity)//GO:0043914(NADPH:sulfur oxidoreductase activity)//GO:0016709(oxidoreductase activity, acting on paired donors, with incorporation or reduction of molecular oxygen, NAD(P)H as one donor, and incorporation of one atom of oxygen)//GO:0071949(FAD binding)//GO:0003779(actin binding)	GO:0055114(oxidation-reduction process)//GO:0007010(cytoskeleton organization)//GO:0007507(heart development)//GO:0001947(heart looping)//GO:0010735(positive regulation of transcription via serum response element binding)//GO:0019417(sulfur oxidation)//GO:0030042(actin filament depolymerization)
chr4	183694624	183694680	diffreps_peak_2290	5.19723	56	NM_001080477	TENM3	3.55449	6.34988e-06	0.000284318	up	55714	MCOPCB9|ODZ3|TNM3|Ten-m3|ten-3	MIM:610083|HGNC:HGNC:29944|Ensembl:ENSG00000218336|Vega:OTTHUMG00000160682	teneurin transmembrane protein 3		GO:0016020(membrane)//GO:0016021(integral component of membrane)//GO:0030424(axon)	GO:0046982(protein heterodimerization activity)//GO:0042803(protein homodimerization activity)	GO:0097264(self proteolysis)//GO:0010976(positive regulation of neuron projection development)//GO:0007156(homophilic cell adhesion via plasma membrane adhesion molecules)//GO:0048593(camera-type eye morphogenesis)//GO:0007165(signal transduction)	TENM3	ENSG00000218336	protein_coding	+	chr4:182795590-183724177	0.310449	1.41322	-4.55216	-2.18655	0.01565	0.301481	down	0.224312	0.00728879	0.699745	1.38369	1.43572	1.42024	55714	MCOPCB9|ODZ3|TNM3|Ten-m3|ten-3	MIM:610083|HGNC:HGNC:29944|Ensembl:ENSG00000218336|Vega:OTTHUMG00000160682	4	4q35.1	teneurin transmembrane protein 3		GO:0016020(membrane)//GO:0016021(integral component of membrane)//GO:0030424(axon)	GO:0046982(protein heterodimerization activity)//GO:0042803(protein homodimerization activity)	GO:0097264(self proteolysis)//GO:0010976(positive regulation of neuron projection development)//GO:0007156(homophilic cell adhesion via plasma membrane adhesion molecules)//GO:0048593(camera-type eye morphogenesis)//GO:0007165(signal transduction)
chr11	61563081	61564600	diffreps_peak_527	8.74048	1519	NM_004111	FEN1	2.79634	1.81769e-09	1.30132e-07	up	2237	FEN-1|MF1|RAD2	MIM:600393|HGNC:HGNC:3650|Ensembl:ENSG00000168496|HPRD:02670|Vega:OTTHUMG00000168162	flap structure-specific endonuclease 1	hsa03030(DNA replication)//hsa03410(Base excision repair)//hsa03450(Non-homologous end-joining)	GO:0005886(plasma membrane)//GO:0016020(membrane)//GO:0043234(protein complex)//GO:0000784(nuclear chromosome, telomeric region)//GO:0005739(mitochondrion)//GO:0005730(nucleolus)//GO:0005654(nucleoplasm)//GO:0005634(nucleus)	GO:0017108(5'-flap endonuclease activity)//GO:0004523(RNA-DNA hybrid ribonuclease activity)//GO:0000287(magnesium ion binding)//GO:0004527(exonuclease activity)//GO:0003684(damaged DNA binding)//GO:0008409(5'-3' exonuclease activity)//GO:0008309(double-stranded DNA exodeoxyribonuclease activity)//GO:0030145(manganese ion binding)//GO:0004519(endonuclease activity)//GO:0004518(nuclease activity)//…	GO:0000723(telomere maintenance)//GO:0090502(RNA phosphodiester bond hydrolysis, endonucleolytic)//GO:0006284(base-excision repair)//GO:0000278(mitotic cell cycle)//GO:0006271(DNA strand elongation involved in DNA replication)//GO:0000724(double-strand break repair via homologous recombination)//GO:0006302(double-strand break repair)//GO:0032201(telomere maintenance via semi-conservative replicat…	FEN1	ENSG00000168496	protein_coding	+	chr11:61447904-61634826	99.9899	26.7945	3.73174	1.89985	0.0028	0.108551	up	68.7502	141.884	89.3355	37.9526	30.3599	12.071	2237	FEN-1|MF1|RAD2	MIM:600393|HGNC:HGNC:3650|Ensembl:ENSG00000168496|HPRD:02670|Vega:OTTHUMG00000168162	11	11q12	flap structure-specific endonuclease 1	hsa03030(DNA replication)//hsa03410(Base excision repair)//hsa03450(Non-homologous end-joining)	GO:0005886(plasma membrane)//GO:0016020(membrane)//GO:0043234(protein complex)//GO:0000784(nuclear chromosome, telomeric region)//GO:0005739(mitochondrion)//GO:0005730(nucleolus)//GO:0005654(nucleoplasm)//GO:0005634(nucleus)	GO:0017108(5'-flap endonuclease activity)//GO:0004523(RNA-DNA hybrid ribonuclease activity)//GO:0000287(magnesium ion binding)//GO:0004527(exonuclease activity)//GO:0003684(damaged DNA binding)//GO:0008409(5'-3' exonuclease activity)//GO:0008309(double-stranded DNA exodeoxyribonuclease activity)//GO:0030145(manganese ion binding)//GO:0004519(endonuclease activity)//GO:0004518(nuclease activity)//…	GO:0000723(telomere maintenance)//GO:0090502(RNA phosphodiester bond hydrolysis, endonucleolytic)//GO:0006284(base-excision repair)//GO:0000278(mitotic cell cycle)//GO:0006271(DNA strand elongation involved in DNA replication)//GO:0000724(double-strand break repair via homologous recombination)//GO:0006302(double-strand break repair)//GO:0032201(telomere maintenance via semi-conservative replicat…
chr17	77043619	77045040	diffreps_peak_1312	10.0445	1421	NM_030968	C1QTNF1	2.04344	9.02663e-11	1.70832e-08	up	114897	CTRP1|GIP|ZSIG37	MIM:610365|HGNC:HGNC:14324|Ensembl:ENSG00000173918|Vega:OTTHUMG00000177533	C1q and tumor necrosis factor related protein 1		GO:0005887(integral component of plasma membrane)//GO:0005581(collagen trimer)//GO:0005576(extracellular region)//GO:0005615(extracellular space)//GO:0005829(cytosol)	GO:0005518(collagen binding)//GO:0005515(protein binding)	GO:0051260(protein homooligomerization)//GO:0010906(regulation of glucose metabolic process)//GO:0051897(positive regulation of protein kinase B signaling)//GO:0010628(positive regulation of gene expression)//GO:2000860(positive regulation of aldosterone secretion)//GO:0010544(negative regulation of platelet activation)//GO:0043410(positive regulation of MAPK cascade)//GO:0007204(positive regulat…	C1QTNF1	ENSG00000173918	protein_coding	+	chr17:77015290-77045870	11.6835	5.1425	2.27195	1.18393	0.0347	0.413647	up	12.3769	8.16438	14.5092	6.51048	6.27646	2.64055	114897	CTRP1|GIP|ZSIG37	MIM:610365|HGNC:HGNC:14324|Ensembl:ENSG00000173918|Vega:OTTHUMG00000177533	17	17q25.3	C1q and tumor necrosis factor related protein 1	GO:0005887(integral component of plasma membrane)//GO:0005581(collagen trimer)//GO:0005576(extracellular region)//GO:0005615(extracellular space)//GO:0005829(cytosol)	GO:0005518(collagen binding)//GO:0005515(protein binding)	GO:0051260(protein homooligomerization)//GO:0010906(regulation of glucose metabolic process)//GO:0051897(positive regulation of protein kinase B signaling)//GO:0010628(positive regulation of gene expression)//GO:2000860(positive regulation of aldosterone secretion)//GO:0010544(negative regulation of platelet activation)//GO:0043410(positive regulation of MAPK cascade)//GO:0007204(positive regulat…
chr1	247286301	247287100	diffreps_peak_326	5.62883	799	NM_001243740	ZNF124	6.61151	2.35057e-06	0.000112438	up	7678	HZF-16|HZF16|ZK7	MIM:194631|HGNC:HGNC:12907|Ensembl:ENSG00000196418|HPRD:01936|Vega:OTTHUMG00000041112	zinc finger protein 124		GO:0005622(intracellular)//GO:0005634(nucleus)	GO:0003676(nucleic acid binding)//GO:0046872(metal ion binding)//GO:0005515(protein binding)//GO:0003677(DNA binding)	GO:0006351(transcription, DNA-templated)//GO:0006355(regulation of transcription, DNA-templated)	ZNF124	ENSG00000196418	protein_coding	-	chr1:247285276-247335318		0.845787	-inf	-inf	0.00115	0.0556944	down				0.841309	0.196645	1.49941	7678	HZF-16|HZF16|ZK7	MIM:194631|HGNC:HGNC:12907|Ensembl:ENSG00000196418|HPRD:01936|Vega:OTTHUMG00000041112	1	1q44	zinc finger protein 124		GO:0005622(intracellular)//GO:0005634(nucleus)	GO:0003676(nucleic acid binding)//GO:0046872(metal ion binding)//GO:0005515(protein binding)//GO:0003677(DNA binding)	GO:0006351(transcription, DNA-templated)//GO:0006355(regulation of transcription, DNA-templated)
chr20	1532336	1532684	diffreps_peak_1759	10.7002	348	NM_178460	SIRPD	2.75587	1.99456e-11	1.44253e-08	up	128646	PTPNS1L2|dJ576H24.4	HGNC:HGNC:16248|Ensembl:ENSG00000125900|HPRD:17931|Vega:OTTHUMG00000031674	signal regulatory protein delta		GO:0005576(extracellular region)			SIRPD	ENSG00000125900	protein_coding	-	chr20:1497404-1600707		3.12223	-inf	-inf	0.0413	0.440968	down				0.462639		8.90406	128646	PTPNS1L2|dJ576H24.4	HGNC:HGNC:16248|Ensembl:ENSG00000125900|HPRD:17931|Vega:OTTHUMG00000031674	20	20p13	signal regulatory protein delta		GO:0005576(extracellular region)
